# Supplementary material for: Integrative Multi-Omics Analyses Reveal Mechanisms of Resistance to Hsp90β-Selective Inhibition
Source: Cancers (Basel). 2025 Oct 30;17(21):3488. doi: 10.3390/cancers17213488 (PMC12608035; doi:10.3390/cancers17213488)
Supplement: Supplementary file 1 [file cancers-17-03488-s001.zip]

Archive with 2 entries (2 files):
- Supplemental Tables.xlsx
- Document S1.pdf
