# Supplementary material for: Integrative Multi-Omics Analyses Reveal Mechanisms of Resistance to Hsp90β-Selective Inhibition
Source: Cancers (Basel). 2025 Oct 30;17(21):3488. doi: 10.3390/cancers17213488 (PMC12608035; doi:10.3390/cancers17213488)
Supplement: Supplementary file 1 [file cancers-17-03488-s001.zip › Supplemental Tables.xlsx]

## Sheet: Table S1 Models
Table S1. Depmap model IDs with HSP90AB1 dependency status and cancer lineage/subtype
Group	ModelID	CellLineName	OncotreeLineage	OncotreeSubtype
Sensitive	ACH-000005	HEL 92.1.7	Myeloid	Acute Myeloid Leukemia
Sensitive	ACH-000012	HCC-827	Lung	Lung Adenocarcinoma
Sensitive	ACH-000029	HCC-827-GR5	Lung	Lung Adenocarcinoma
Sensitive	ACH-000036	U343	CNS/Brain	Glioblastoma
Sensitive	ACH-000039	SK-N-MC	Bone	Ewing Sarcoma
Sensitive	ACH-000040	U-118 MG	CNS/Brain	Astrocytoma
Sensitive	ACH-000041	RD-ES	Bone	Ewing Sarcoma
Sensitive	ACH-000070	697	Lymphoid	B-Lymphoblastic Leukemia/Lymphoma with t(1;19)(q23;p13.3);TCF3-PBX1
Sensitive	ACH-000118	HUP-T3	Pancreas	Pancreatic Adenocarcinoma
Sensitive	ACH-000160	BT-12	CNS/Brain	Atypical Teratoid/Rhabdoid Tumor
Sensitive	ACH-000164	PANC-1	Pancreas	Pancreatic Adenocarcinoma
Sensitive	ACH-000169	RD	Soft Tissue	Embryonal Rhabdomyosarcoma
Sensitive	ACH-000176	LOU-NH91	Lung	Lung Squamous Cell Carcinoma
Sensitive	ACH-000183	L-363	Lymphoid	Plasma Cell Myeloma
Sensitive	ACH-000191	BHT-101	Thyroid	Anaplastic Thyroid Cancer
Sensitive	ACH-000234	Caki-2	Kidney	Papillary Renal Cell Carcinoma
Sensitive	ACH-000239	HuG1-N	Esophagus/Stomach	Tubular Stomach Adenocarcinoma
Sensitive	ACH-000243	DAN-G	Pancreas	Pancreatic Adenocarcinoma
Sensitive	ACH-000250	KMRC-20	Kidney	Renal Clear Cell Carcinoma
Sensitive	ACH-000257	COR-L279	Lung	Small Cell Lung Cancer
Sensitive	ACH-000262	UOK101	Kidney	Renal Clear Cell Carcinoma
Sensitive	ACH-000269	AM-38	CNS/Brain	Glioblastoma
Sensitive	ACH-000294	NB-4	Myeloid	Acute Myeloid Leukemia
Sensitive	ACH-000303	SNU-5	Esophagus/Stomach	Stomach Adenocarcinoma
Sensitive	ACH-000304	WM-115	Skin	Melanoma
Sensitive	ACH-000336	OCI-AML3	Myeloid	Acute Myeloid Leukemia
Sensitive	ACH-000366	SK-N-DZ	Peripheral Nervous System	Neuroblastoma
Sensitive	ACH-000378	NCI-H647	Lung	Lung Adenosquamous Carcinoma
Sensitive	ACH-000391	MHH-ES-1	Bone	Ewing Sarcoma
Sensitive	ACH-000393	HLF	Liver	Hepatocellular Carcinoma
Sensitive	ACH-000401	COLO-800	Skin	Cutaneous Melanoma
Sensitive	ACH-000427	NCI-N87	Esophagus/Stomach	Tubular Stomach Adenocarcinoma
Sensitive	ACH-000434	NCI-H1915	Lung	Large Cell Lung Carcinoma
Sensitive	ACH-000436	OCI-My7	Lymphoid	Plasma Cell Myeloma
Sensitive	ACH-000475	huH-1	Liver	Hepatocellular Carcinoma
Sensitive	ACH-000481	NCI-H2170	Lung	Lung Squamous Cell Carcinoma
Sensitive	ACH-000495	TUHR4TKB	Kidney	Renal Cell Carcinoma
Sensitive	ACH-000499	EW8	Bone	Ewing Sarcoma
Sensitive	ACH-000512	INA6	Lymphoid	Plasma Cell Myeloma
Sensitive	ACH-000554	UACC-893	Breast	Breast Invasive Lobular Carcinoma
Sensitive	ACH-000573	MDA-MB-436	Breast	Breast Invasive Carcinoma, NOS
Sensitive	ACH-000576	KMS-27	Lymphoid	Plasma Cell Myeloma
Sensitive	ACH-000595	LN-229	CNS/Brain	Glioblastoma
Sensitive	ACH-000634	LN-340	CNS/Brain	Glioblastoma
Sensitive	ACH-000639	NCI-H211	Lung	Small Cell Lung Cancer
Sensitive	ACH-000657	A2780	Ovary/Fallopian Tube	Endometrioid Ovarian Cancer
Sensitive	ACH-000700	NCI-H2882	Lung	Lung Squamous Cell Carcinoma
Sensitive	ACH-000711	JIMT-1	Breast	Breast Invasive Ductal Carcinoma
Sensitive	ACH-000720	TCCSUP	Bladder/Urinary Tract	Bladder Urothelial Carcinoma
Sensitive	ACH-000736	SNU-601	Esophagus/Stomach	Signet Ring Cell Carcinoma of the Stomach
Sensitive	ACH-000746	GSS	Esophagus/Stomach	Stomach Adenocarcinoma
Sensitive	ACH-000747	NCI-H1703	Lung	Lung Squamous Cell Carcinoma
Sensitive	ACH-000763	MM1-S	Lymphoid	Plasma Cell Myeloma
Sensitive	ACH-000848	JHH-7	Liver	Hepatocellular Carcinoma
Sensitive	ACH-000863	DBTRG-05MG	CNS/Brain	Glioblastoma
Sensitive	ACH-000886	NCI-H2009	Lung	Lung Adenocarcinoma
Sensitive	ACH-000900	NCI-H23	Lung	Lung Adenocarcinoma
Sensitive	ACH-000912	NCI-H2286	Lung	Small Cell Lung Cancer
Sensitive	ACH-000929	NCI-H2110	Lung	Non-Small Cell Lung Cancer
Sensitive	ACH-000960	Reh	Lymphoid	B-Lymphoblastic Leukemia/Lymphoma with t(12;21)(p13.2;q22.1); ETV6-RUNX1
Sensitive	ACH-000962	OC 314	Ovary/Fallopian Tube	Serous Ovarian Cancer
Sensitive	ACH-001107	KP-1N	Pancreas	Pancreatic Adenocarcinoma
Sensitive	ACH-001196	SMS-CTR	Soft Tissue	Embryonal Rhabdomyosarcoma
Sensitive	ACH-002179	OCUB-M	Breast	Invasive Breast Carcinoma
Resistant	ACH-000007	LS513	Bowel	Colon Adenocarcinoma
Resistant	ACH-000009	C2BBe1	Bowel	Colon Adenocarcinoma
Resistant	ACH-000015	NCI-H1581	Lung	Large Cell Lung Carcinoma
Resistant	ACH-000018	T24	Bladder/Urinary Tract	Bladder Urothelial Carcinoma
Resistant	ACH-000028	KPL-1	Breast	Invasive Breast Carcinoma
Resistant	ACH-000042	Panc 02.03	Pancreas	Pancreatic Adenocarcinoma
Resistant	ACH-000092	NCI-H2452	Pleura	Pleural Mesothelioma, Biphasic Type
Resistant	ACH-000093	Panc 05.04	Pancreas	Pancreatic Adenocarcinoma
Resistant	ACH-000096	G-401	Kidney	Rhabdoid Cancer
Resistant	ACH-000103	Caov-4	Ovary/Fallopian Tube	High-Grade Serous Ovarian Cancer
Resistant	ACH-000114	SU.86.86	Pancreas	Pancreatic Adenocarcinoma
Resistant	ACH-000128	LN-319	CNS/Brain	Astrocytoma
Resistant	ACH-000132	JHOS-2	Ovary/Fallopian Tube	High-Grade Serous Ovarian Cancer
Resistant	ACH-000147	T-47D	Breast	Breast Invasive Ductal Carcinoma
Resistant	ACH-000153	NCI-H2052	Pleura	Pleural Mesothelioma, Sarcomatoid Type
Resistant	ACH-000155	SW 1990	Pancreas	Pancreatic Adenocarcinoma
Resistant	ACH-000161	COR-L105	Lung	Lung Adenocarcinoma
Resistant	ACH-000188	SCC-25	Head and Neck	Oral Cavity Squamous Cell Carcinoma
Resistant	ACH-000209	SNU-1079	Biliary Tract	Intrahepatic Cholangiocarcinoma
Resistant	ACH-000212	CAL-120	Breast	Invasive Breast Carcinoma
Resistant	ACH-000223	HCC1937	Breast	Breast Invasive Ductal Carcinoma
Resistant	ACH-000235	Panc 04.03	Pancreas	Pancreatic Adenocarcinoma
Resistant	ACH-000237	JHOM-1	Ovary/Fallopian Tube	Mucinous Ovarian Cancer
Resistant	ACH-000244	DK-MG	CNS/Brain	Glioblastoma
Resistant	ACH-000247	OCUM-1	Esophagus/Stomach	Diffuse Type Stomach Adenocarcinoma
Resistant	ACH-000248	AU565	Breast	Invasive Breast Carcinoma
Resistant	ACH-000251	NCI-H2887	Lung	Non-Small Cell Lung Cancer
Resistant	ACH-000256	COV318	Ovary/Fallopian Tube	High-Grade Serous Ovarian Cancer
Resistant	ACH-000258	Du4475	Breast	Invasive Breast Carcinoma
Resistant	ACH-000260	SK-N-AS	Peripheral Nervous System	Neuroblastoma
Resistant	ACH-000271	SU-DHL-10	Lymphoid	Diffuse Large B-Cell Lymphoma, NOS
Resistant	ACH-000307	PK-1	Pancreas	Pancreatic Adenocarcinoma
Resistant	ACH-000319	MPP 89	Pleura	Pleural Mesothelioma, Epithelioid Type
Resistant	ACH-000365	SU-DHL-4	Lymphoid	Diffuse Large B-Cell Lymphoma, NOS
Resistant	ACH-000371	RL	Lymphoid	Diffuse Large B-Cell Lymphoma, NOS
Resistant	ACH-000403	NCI-H747	Bowel	Colon Adenocarcinoma
Resistant	ACH-000421	SW837	Bowel	Rectal Adenocarcinoma
Resistant	ACH-000444	LU99	Lung	Giant Cell Carcinoma of the Lung
Resistant	ACH-000452	TE-8	Esophagus/Stomach	Esophageal Squamous Cell Carcinoma
Resistant	ACH-000456	B-CPAP	Thyroid	Poorly Differentiated Thyroid Cancer
Resistant	ACH-000458	CJM	Skin	Melanoma
Resistant	ACH-000459	TUHR10TKB	Kidney	Renal Clear Cell Carcinoma
Resistant	ACH-000466	SNU-216	Esophagus/Stomach	Tubular Stomach Adenocarcinoma
Resistant	ACH-000470	SW1463	Bowel	Rectal Adenocarcinoma
Resistant	ACH-000471	Li-7	Liver	Hepatocellular Carcinoma
Resistant	ACH-000472	HSC-2	Head and Neck	Oral Cavity Squamous Cell Carcinoma
Resistant	ACH-000485	GSU	Esophagus/Stomach	Stomach Adenocarcinoma
Resistant	ACH-000493	SNU-423	Liver	Hepatocellular Carcinoma
Resistant	ACH-000496	NCI-H1792	Lung	Lung Adenocarcinoma
Resistant	ACH-000502	TCC-PAN2	Pancreas	Pancreatic Adenocarcinoma
Resistant	ACH-000521	NCI-H2030	Lung	Lung Adenocarcinoma
Resistant	ACH-000525	NCI-H2171	Lung	Small Cell Lung Cancer
Resistant	ACH-000527	OVISE	Ovary/Fallopian Tube	Clear Cell Ovarian Cancer
Resistant	ACH-000549	SNU-1076	Head and Neck	Larynx Squamous Cell Carcinoma
Resistant	ACH-000558	A-172	CNS/Brain	Glioblastoma
Resistant	ACH-000559	NCI-H1836	Lung	Small Cell Lung Cancer
Resistant	ACH-000561	T.T	Esophagus/Stomach	Esophageal Squamous Cell Carcinoma
Resistant	ACH-000571	T98G	CNS/Brain	Glioblastoma
Resistant	ACH-000585	EPLC-272H	Lung	Lung Squamous Cell Carcinoma
Resistant	ACH-000589	NCI-H1437	Lung	Lung Adenocarcinoma
Resistant	ACH-000607	KYM-1	Soft Tissue	Embryonal Rhabdomyosarcoma
Resistant	ACH-000620	JHH-1	Liver	Hepatocellular Carcinoma
Resistant	ACH-000627	LCLC-103H	Lung	Large Cell Lung Carcinoma
Resistant	ACH-000633	FU97	Esophagus/Stomach	Diffuse Type Stomach Adenocarcinoma
Resistant	ACH-000648	NCI-H28	Pleura	Pleural Mesothelioma, Epithelioid Type
Resistant	ACH-000652	SUIT-2	Pancreas	Pancreatic Adenocarcinoma
Resistant	ACH-000671	HuH-6	Liver	Hepatoblastoma
Resistant	ACH-000673	LN-443	CNS/Brain	Glioblastoma
Resistant	ACH-000684	KMRC-1	Kidney	Renal Clear Cell Carcinoma
Resistant	ACH-000685	L3.3	Pancreas	Adenosquamous Carcinoma of the Pancreas
Resistant	ACH-000688	OV7	Ovary/Fallopian Tube	Mixed Ovarian Carcinoma
Resistant	ACH-000701	RMUG-S	Ovary/Fallopian Tube	Mucinous Ovarian Cancer
Resistant	ACH-000706	EKVX	Lung	Lung Adenocarcinoma
Resistant	ACH-000717	COLO-680N	Esophagus/Stomach	Esophageal Squamous Cell Carcinoma
Resistant	ACH-000719	RMG-I	Ovary/Fallopian Tube	Clear Cell Ovarian Cancer
Resistant	ACH-000739	Hep G2	Liver	Hepatoblastoma
Resistant	ACH-000749	DMS 273	Lung	Small Cell Lung Cancer
Resistant	ACH-000769	LK-2	Lung	Lung Squamous Cell Carcinoma
Resistant	ACH-000771	BICR 56	Head and Neck	Oral Cavity Squamous Cell Carcinoma
Resistant	ACH-000774	RERF-LC-Ad2	Lung	Lung Adenocarcinoma
Resistant	ACH-000783	CAMA-1	Breast	Breast Invasive Lobular Carcinoma
Resistant	ACH-000784	KYSE-70	Esophagus/Stomach	Esophageal Squamous Cell Carcinoma
Resistant	ACH-000785	NCI-H2126	Lung	Lung Adenocarcinoma
Resistant	ACH-000792	BFTC-909	Kidney	Renal Cell Carcinoma
Resistant	ACH-000804	NB-1	Peripheral Nervous System	Neuroblastoma
Resistant	ACH-000810	SK-MEL-30	Skin	Cutaneous Melanoma
Resistant	ACH-000811	SK-OV-3	Ovary/Fallopian Tube	Serous Ovarian Cancer
Resistant	ACH-000817	RPMI 8226	Lymphoid	Plasma Cell Myeloma
Resistant	ACH-000823	KYSE-140	Esophagus/Stomach	Esophageal Squamous Cell Carcinoma
Resistant	ACH-000824	KYSE-510	Esophagus/Stomach	Esophageal Squamous Cell Carcinoma
Resistant	ACH-000832	CAL 27	Head and Neck	Oral Cavity Squamous Cell Carcinoma
Resistant	ACH-000846	FaDu	Head and Neck	Hypopharynx Squamous Cell Carcinoma
Resistant	ACH-000851	MOR/CPR	Lung	Lung Adenocarcinoma
Resistant	ACH-000856	CAL-51	Breast	Invasive Breast Carcinoma
Resistant	ACH-000867	ChaGo-K-1	Lung	Non-Small Cell Lung Cancer
Resistant	ACH-000869	NCI-H1568	Lung	Lung Adenocarcinoma
Resistant	ACH-000872	HCC515	Lung	Lung Adenocarcinoma
Resistant	ACH-000880	AGS	Esophagus/Stomach	Stomach Adenocarcinoma
Resistant	ACH-000884	MDA-MB-435S	Skin	Melanoma
Resistant	ACH-000890	SW 1271	Lung	SMARCA4-deficient undifferentiated tumor
Resistant	ACH-000907	SNU-349	Kidney	Renal Clear Cell Carcinoma
Resistant	ACH-000910	MDA-MB-453	Breast	Invasive Breast Carcinoma
Resistant	ACH-000926	HT-55	Bowel	Colon Adenocarcinoma
Resistant	ACH-000934	MDA-MB-361	Breast	Invasive Breast Carcinoma
Resistant	ACH-000957	LS 180	Bowel	Colon Adenocarcinoma
Resistant	ACH-000959	SNU-C4	Bowel	Colon Adenocarcinoma
Resistant	ACH-000963	CCK-81	Bowel	Colon Adenocarcinoma
Resistant	ACH-000971	HCT 116	Bowel	Colon Adenocarcinoma
Resistant	ACH-000974	SNG-M	Uterus	Endometrial Carcinoma
Resistant	ACH-000980	NCI-H1155	Lung	Large Cell Lung Carcinoma
Resistant	ACH-000985	LS411N	Bowel	Colon Adenocarcinoma
Resistant	ACH-000988	MFE-319	Uterus	Uterine Adenosquamous Carcinoma
Resistant	ACH-001039	COLO 205	Bowel	Colon Adenocarcinoma
Resistant	ACH-001306	8305C	Thyroid	Anaplastic Thyroid Cancer
Resistant	ACH-001391	SUM-159PT	Breast	Invasive Breast Carcinoma
Resistant	ACH-001392	SUM-185PE	Breast	Invasive Breast Carcinoma
Resistant	ACH-001656	SKNO-1	Myeloid	AML with Maturation
Resistant	ACH-002015	Mel285	Eye	Uveal Melanoma

## Sheet: Table S3 EnrichR Mutations
Table S3. enrichment analyses for genes frequently mutated in sensitive or resistant lines
Input from Table S.2; enriched in sensitive lines; Pvalue < 0.15
Reactome Pathways	-log10(Pvalue)	P-value	Genes
Degradation of the Extracellular Matrix	2.8873	0.00129629	FBN2;CAPN13;COL18A1;COL6A2;TLL2
Assembly of Collagen Fibrils and Other Multimeric Structures	2.28145	0.00523055	COL18A1;COL6A2;TLL2
Chondroitin Sulfate Biosynthesis	2.23508	0.00581994	VCAN;CHSY3
Collagen Biosynthesis and Modifying Enzymes	2.16806	0.00679117	COL18A1;COL6A2;TLL2
Extracellular Matrix Organization	2.10803	0.00779781	FBN2;CAPN13;COL18A1;VCAN;COL6A2;TLL2
Peroxisomal Lipid Metabolism	1.94933	0.0112375	PHYH;ACOX2
CDC42 GTPase Cycle	1.90839	0.0123484	ARAP3;PIK3R1;FNBP1L;PLD1
Collagen Formation	1.81972	0.0151454	COL18A1;COL6A2;TLL2
Post-translational Protein Phosphorylation	1.62227	0.023863	C3;VCAN;APLP2
Netrin-1 Signaling	1.57677	0.0264993	DSCAM;UNC5C
Collagen Chain Trimerization	1.57677	0.0264993	COL18A1;COL6A2
SUMOylation of Transcription Cofactors	1.57677	0.0264993	ING2;MBD1
Alternative Complement Activation	1.54632	0.0284239	C3
Chondroitin Sulfate Dermatan Sulfate Metabolism	1.47416	0.0335614	VCAN;CHSY3
Activated NTRK3 Signals Through PI3K	1.46837	0.0340118	PIK3R1
Alpha-oxidation of Phytanate	1.46837	0.0340118	PHYH
MET Activates PI3K AKT Signaling	1.46837	0.0340118	PIK3R1
Regulation of IGF Transport and Uptake by Insulin-like Growth Factor Binding Proteins (IGFBPs)	1.45864	0.0347824	C3;VCAN;APLP2
Activated NTRK2 Signals Through PI3K	1.40266	0.0395679	PIK3R1
Activation of C3 and C5	1.40266	0.0395679	C3
Constitutive Signaling by NOTCH1 t(7;9)(NOTCH1 M1580 K2555) Translocation Mutant	1.40266	0.0395679	JAG2
Signaling by LTK in Cancer	1.40266	0.0395679	PIK3R1
Signaling by NOTCH1 t(7;9)(NOTCH1 M1580 K2555) Translocation Mutant	1.40266	0.0395679	JAG2
TYSND1 Cleaves Peroxisomal Proteins	1.40266	0.0395679	PHYH
RHOJ GTPase Cycle	1.39858	0.0399409	PIK3R1;FNBP1L
Ion Transport by P-type ATPases	1.39858	0.0399409	ATP8A2;ATP1A4
Signaling by PDGF	1.35683	0.0439709	COL6A2;PIK3R1
Netrin Mediated Repulsion Signals	1.3459	0.0450923	UNC5C
Defective CHST14 Causes EDS, Musculocontractural Type	1.3459	0.0450923	VCAN
Defective CHST3 Causes SEDCJD	1.3459	0.0450923	VCAN
Defective CHSY1 Causes TPBS	1.3459	0.0450923	VCAN
RUNX1 Regulates Transcription of Genes Involved in Differentiation of Keratinocytes	1.3459	0.0450923	SOCS4
Synthesis of PG	1.3459	0.0450923	PLD1
Autointegration Results in Viral DNA Circles	1.29598	0.0505852	PSIP1
Beta-oxidation of pristanoyl-CoA	1.29598	0.0505852	ACOX2
PI3K AKT Activation	1.29598	0.0505852	PIK3R1
PI5P Regulates TP53 Acetylation	1.29598	0.0505852	ING2
Integration of Viral DNA Into Host Genomic DNA	1.29598	0.0505852	PSIP1
Peroxisomal Protein Import	1.29239	0.051005	PHYH;ACOX2
Clathrin-mediated Endocytosis	1.29033	0.0512471	FNBP1L;CFTR;SNAP91
Collagen Degradation	1.28019	0.0524574	COL18A1;COL6A2
RHOA GTPase Cycle	1.26167	0.0547436	ARAP3;PIK3R1;PLD1
Neurotransmitter Clearance	1.25145	0.0560468	MAOA
PI3K Events in ERBB4 Signaling	1.25145	0.0560468	PIK3R1
Cohesin Loading Onto Chromatin	1.25145	0.0560468	RAD21
RUNX3 Regulates p14-ARF	1.25145	0.0560468	BRD2
APOBEC3G Mediated Resistance to HIV-1 Infection	1.21129	0.0614772	PSIP1
Dermatan Sulfate Biosynthesis	1.21129	0.0614772	VCAN
Establishment of Sister Chromatid Cohesion	1.21129	0.0614772	RAD21
Signaling by FGFR4 in Disease	1.21129	0.0614772	PIK3R1
KEGG Pathways	-log10(Pvalue)	P-value	Genes
cAMP signaling pathway	2.08354	0.00825019	ATP1A4;ARAP3;PIK3R1;PLD1;CFTR
Aldosterone-regulated sodium reabsorption	1.7179	0.0191468	ATP1A4;PIK3R1
Chagas disease	1.67633	0.0210703	C3;PIK3R1;TLR6
Protein digestion and absorption	1.66527	0.0216136	COL18A1;COL6A2;ATP1A4
Leukocyte transendothelial migration	1.55139	0.0280935	PIK3R1;CTNNA2;SIPA1
Type II diabetes mellitus	1.54093	0.0287784	PIK3R1;SOCS4
Carbohydrate digestion and absorption	1.52365	0.0299464	ATP1A4;PIK3R1
Dopaminergic synapse	1.39069	0.0406736	KCNJ5;MAOA;SCN1A
Endometrial cancer	1.35683	0.0439709	PIK3R1;CTNNA2
GnRH secretion	1.28019	0.0524574	KCNJ5;PIK3R1
Phospholipase D signaling pathway	1.26874	0.0538589	GRM7;PIK3R1;PLD1
Prolactin signaling pathway	1.21132	0.061473	PIK3R1;SOCS4
Gastric acid secretion	1.14891	0.0709725	ATP1A4;CFTR
Pancreatic cancer	1.14891	0.0709725	PIK3R1;PLD1
Bacterial invasion of epithelial cells	1.13906	0.0725998	PIK3R1;CTNNA2
Peroxisome	1.09198	0.0809133	PHYH;ACOX2
Tuberculosis	1.06812	0.0854834	C3;RFXANK;TLR6
Cardiac muscle contraction	1.04815	0.0895052	ATP1A4;UQCRC2
ECM-receptor interaction	1.03974	0.091255	COL6A2;FREM2
Phenylalanine metabolism	1.02958	0.0934156	MAOA
Primary bile acid biosynthesis	1.02958	0.0934156	ACOX2
Bile secretion	1.02326	0.0947846	ATP1A4;CFTR
Neutrophil extracellular trap formation	1.01985	0.0955323	C3;CLCN5;PIK3R1
Huntington disease	0.999031	0.100223	DNAH3;DNAH5;DNAH6;UQCRC2
Fc gamma R-mediated phagocytosis	0.96885	0.107436	PIK3R1;PLD1
Aldosterone synthesis and secretion	0.961463	0.109279	KCNJ5;ATP1A4
Choline metabolism in cancer	0.961463	0.109279	PIK3R1;PLD1
Pancreatic secretion	0.932804	0.116734	ATP1A4;CFTR
Histidine metabolism	0.923702	0.119206	MAOA
Toll-like receptor signaling pathway	0.918983	0.120508	PIK3R1;TLR6
Rap1 signaling pathway	0.918218	0.120721	ARAP3;PIK3R1;SIPA1
Proximal tubule bicarbonate reclamation	0.905612	0.124276	ATP1A4
Serotonergic synapse	0.860592	0.13785	KCNJ5;MAOA
Glutamatergic synapse	0.854461	0.13981	GRM7;PLD1
Coronavirus disease	0.825619	0.14941	C3;MX2;PIK3R1
Sphingolipid signaling pathway	0.824781	0.149699	PIK3R1;PLD1
AMPK signaling pathway	0.819033	0.151694	PIK3R1;CFTR
Thyroid hormone signaling pathway	0.813344	0.153694	ATP1A4;PIK3R1
Amyotrophic lateral sclerosis	0.801486	0.157948	DNAH3;DNAH5;DNAH6;UQCRC2
Cell cycle	0.79663	0.159724	RAD21;CDC14A
Shigellosis	0.772866	0.168707	C3;PIK3R1;FNBP1L
Endocytosis	0.751555	0.177192	IQSEC1;ARAP3;PLD1
Estrogen signaling pathway	0.729744	0.186319	KCNJ5;PIK3R1
Insulin signaling pathway	0.729744	0.186319	PIK3R1;SOCS4
Tyrosine metabolism	0.726735	0.187614	MAOA
Measles	0.720181	0.190467	MX2;PIK3R1
Primary immunodeficiency	0.705652	0.196946	RFXANK
Glycine, serine and threonine metabolism	0.685769	0.206172	MAOA
Breast cancer	0.683661	0.207176	JAG2;PIK3R1
Input from Table S.2; enriched in resistant lines; Pvalue < 0.15
Reactome Pathways	-log10(Pvalue)	P-value	Genes
Collagen Formation	6.03445	9.23739e-07	COL15A1;DST;COL25A1;COL22A1;COL11A2;COL6A5;PLEC
Collagen Chain Trimerization	5.26317	5.45539e-06	COL15A1;COL25A1;COL22A1;COL11A2;COL6A5
Heme Signaling	5.11922	7.59948e-06	MED1;CREBBP;NCOR1;NRIP1;EP300
Regulation of NFE2L2 Gene Expression	4.98202	1.04227e-05	CREBBP;NOTCH1;EP300
Assembly of Collagen Fibrils and Other Multimeric Structures	4.55863	2.76294e-05	COL15A1;DST;COL11A2;COL6A5;PLEC
NFE2L2 Regulating Tumorigenic Genes	4.51825	3.03217e-05	CREBBP;NOTCH1;EP300
Collagen Biosynthesis and Modifying Enzymes	4.36023	4.36289e-05	COL15A1;COL25A1;COL22A1;COL11A2;COL6A5
Circadian Clock	4.26821	5.39253e-05	MED1;CREBBP;NCOR1;NRIP1;EP300
Signal Transduction	4.21288	6.12523e-05	USP13;NOTCH1;BMPR2;CHD8;PXN;COL11A2;ATN1;ARHGAP17;RASAL2;PTPRK;ZNRF3;NRIP1;EP300;RGS22;MED1;TCF7L2;CREBBP;DST;USP9X;PTCH1;MCF2;ARHGAP24;TGFBR1;AGT;SENP1;KTN1;NCOR1;APC;CCDC88C;MYH9;COL6A5
RUNX3 Regulates NOTCH Signaling	4.18015	6.6047e-05	CREBBP;NOTCH1;EP300
Regulation of Lipid Metabolism by PPARalpha	4.16705	6.80683e-05	MED1;CREBBP;NCOR1;SIN3B;EP300;AGT
Regulation of Gene Expression in Late Stage (Branching Morphogenesis) Pancreatic Bud Precursor Cells	3.99674	0.000100754	CREBBP;NOTCH1;EP300
TCF Dependent Signaling in Response to WNT	3.92843	0.000117916	TCF7L2;CREBBP;ZNRF3;APC;CHD8;CCDC88C;EP300
RORA Activates Gene Expression	3.83691	0.000145576	MED1;CREBBP;EP300
NOTCH1 Intracellular Domain Regulates Transcription	3.76531	0.000171668	CREBBP;NOTCH1;NCOR1;EP300
Defective GALNT12 Causes CRCS1	3.76411	0.000172142	MUC2;MUC17;MUC4
Defective GALNT3 Causes HFTC	3.76411	0.000172142	MUC2;MUC17;MUC4
Cellular Response to Chemical Stress	3.74982	0.000177901	MED1;CREBBP;NOTCH1;NCOR1;SIN3B;EP300;NOX5
NOTCH4 Intracellular Domain Regulates Transcription	3.69537	0.000201665	CREBBP;NOTCH1;EP300
Defective C1GALT1C1 Causes TNPS	3.69537	0.000201665	MUC2;MUC17;MUC4
Transcriptional Activation of Mitochondrial Biogenesis	3.50489	0.000312688	MED1;CREBBP;NCOR1;PPRC1
NFE2L2 Regulating ER-stress Associated Genes	3.48185	0.00032972	CREBBP;EP300
LRR FLII-interacting Protein 1 (LRRFIP1) Activates Type I IFN Production	3.48185	0.00032972	CREBBP;EP300
Constitutive Signaling by NOTCH1 HD+PEST Domain Mutants	3.44613	0.000357993	CREBBP;NCOR1;NOTCH1;EP300
Constitutive Signaling by NOTCH1 PEST Domain Mutants	3.44613	0.000357993	CREBBP;NCOR1;NOTCH1;EP300
Signaling by NOTCH1 HD+PEST Domain Mutants in Cancer	3.44613	0.000357993	CREBBP;NCOR1;NOTCH1;EP300
Signaling by NOTCH1 PEST Domain Mutants in Cancer	3.44613	0.000357993	CREBBP;NCOR1;NOTCH1;EP300
Signaling by NOTCH1 in Cancer	3.44613	0.000357993	CREBBP;NCOR1;NOTCH1;EP300
Cytoprotection by HMOX1	3.41757	0.000382323	MED1;CREBBP;NCOR1;SIN3B
NOTCH3 Intracellular Domain Regulates Transcription	3.39972	0.00039836	CREBBP;NOTCH1;EP300
Termination of O-glycan Biosynthesis	3.34831	0.000448423	MUC2;MUC17;MUC4
NFE2L2 Regulating Inflammation Associated Genes	3.30741	0.000492704	CREBBP;EP300
Collagen Degradation	3.28234	0.000521991	COL15A1;COL25A1;COL11A2;COL6A5
Notch-HLH Transcription Pathway	3.25161	0.000560262	CREBBP;NOTCH1;NCOR1
PPARA Activates Gene Expression	3.22079	0.000601467	MED1;CREBBP;NCOR1;EP300;AGT
Dectin-2 Family	3.16209	0.000688507	MUC2;MUC17;MUC4
Diseases Associated With O-glycosylation of Proteins	3.11138	0.000773776	NOTCH1;MUC2;MUC17;MUC4
Signaling by NOTCH1	3.04374	0.000904184	CREBBP;NCOR1;NOTCH1;EP300
NFE2L2 Regulates Pentose Phosphate Pathway Genes	3.03965	0.000912755	CREBBP;EP300
NFE2L2 Regulating MDR Associated Enzymes	3.03965	0.000912755	CREBBP;EP300
C-type Lectin Receptors (CLRs)	2.99915	0.00100195	CREBBP;MUC2;MUC17;EP300;MUC4
Diseases of Signal Transduction by Growth Factor Receptors and Second Messengers	2.89839	0.0012636	TCF7L2;CREBBP;NOTCH1;ZMYM2;NCOR1;APC;EP300;MYH9;TGFBR1
Signaling by WNT	2.84325	0.00143465	TCF7L2;CREBBP;ZNRF3;APC;CHD8;CCDC88C;EP300
Transcriptional Regulation of White Adipocyte Differentiation	2.83851	0.0014504	MED1;CREBBP;NCOR1;EP300
Regulation of FOXO Transcriptional Activity by Acetylation	2.83689	0.00145584	CREBBP;EP300
Transcriptional Regulation by RUNX3	2.80074	0.00158218	TCF7L2;CREBBP;NOTCH1;EP300
Regulation of Gene Expression by Hypoxia-inducible Factor	2.75138	0.00177262	CREBBP;EP300
Type I Hemidesmosome Assembly	2.75138	0.00177262	DST;PLEC
Extracellular Matrix Organization	2.73384	0.0018457	COL15A1;DST;COL25A1;COL22A1;COL11A2;COL6A5;PLEC
KEGG Pathways	-log10(Pvalue)	P-value	Genes
Protein digestion and absorption	3.47482	0.000335106	COL15A1;COL25A1;COL22A1;COL11A2;COL6A5
Wnt signaling pathway	3.37942	0.000417426	TCF7L2;CREBBP;ZNRF3;APC;CHD8;EP300
Human papillomavirus infection	3.15589	0.000698417	TCF7L2;CREBBP;NOTCH1;APC;PXN;EP300;HLA-A;COL6A5
Thyroid hormone signaling pathway	3.1545	0.000700655	MED1;CREBBP;NOTCH1;NCOR1;EP300
Adherens junction	3.11138	0.000773776	TCF7L2;CREBBP;EP300;TGFBR1
Colorectal cancer	2.80074	0.00158218	MSH6;TCF7L2;APC;TGFBR1
Human T-cell leukemia virus 1 infection	2.75519	0.00175717	CREBBP;HLA-DRB5;ESPL1;EP300;HLA-A;TGFBR1
TGF-beta signaling pathway	2.65897	0.00219294	CREBBP;BMPR2;EP300;TGFBR1
Hippo signaling pathway	2.58144	0.00262155	TCF7L2;BMPR2;APC;DCHS1;TGFBR1
Pathways in cancer	2.42132	0.00379032	MSH6;TCF7L2;CREBBP;NOTCH1;APC;PTCH1;EP300;TGFBR1;AGT
Notch signaling pathway	2.31155	0.00488035	CREBBP;NOTCH1;EP300
Basal cell carcinoma	2.23191	0.00586257	TCF7L2;APC;PTCH1
Mismatch repair	2.10834	0.00779221	MSH6;POLD1
Gastric cancer	1.95356	0.0111285	TCF7L2;MUC2;APC;TGFBR1
Prostate cancer	1.72369	0.0188935	TCF7L2;CREBBP;EP300
Allograft rejection	1.689	0.0204646	HLA-DRB5;HLA-A
Melanogenesis	1.67769	0.0210043	TCF7L2;CREBBP;EP300
Glucagon signaling pathway	1.61255	0.0244036	GYS1;CREBBP;EP300
Graft-versus-host disease	1.60745	0.0246915	HLA-DRB5;HLA-A
Type I diabetes mellitus	1.58839	0.0257993	HLA-DRB5;HLA-A
Kaposi sarcoma-associated herpesvirus infection	1.58349	0.0260921	TCF7L2;CREBBP;EP300;HLA-A
Viral carcinogenesis	1.51393	0.0306244	CREBBP;PXN;EP300;HLA-A
MicroRNAs in cancer	1.46129	0.0345706	CREBBP;NOTCH1;BMPR2;APC;EP300
Cell cycle	1.44917	0.0355489	CREBBP;ESPL1;EP300
cAMP signaling pathway	1.42979	0.0371712	CREBBP;PTCH1;ATP2B4;EP300
Autoimmune thyroid disease	1.42103	0.0379291	HLA-DRB5;HLA-A
FoxO signaling pathway	1.38954	0.0407808	CREBBP;EP300;TGFBR1
Endometrial cancer	1.35007	0.0446607	TCF7L2;APC
Viral myocarditis	1.3236	0.0474683	HLA-DRB5;HLA-A
Signaling pathways regulating pluripotency of stem cells	1.29585	0.0505996	BMPR2;RIF1;APC
Breast cancer	1.26676	0.0541056	TCF7L2;NOTCH1;APC
Long-term potentiation	1.23824	0.0577782	CREBBP;EP300
Renal cell carcinoma	1.21571	0.0608548	CREBBP;EP300
Cushing syndrome	1.21142	0.0614576	TCF7L2;APC;AGT
Hepatitis B	1.16588	0.0682528	CREBBP;EP300;TGFBR1
Hepatocellular carcinoma	1.12879	0.0743379	TCF7L2;APC;TGFBR1
Synaptic vesicle cycle	1.12288	0.0753565	UNC13B;UNC13C
Antigen processing and presentation	1.12288	0.0753565	HLA-DRB5;HLA-A
Influenza A	1.105	0.0785245	CREBBP;HLA-DRB5;EP300
Tuberculosis	1.05949	0.0871995	CREBBP;HLA-DRB5;EP300
ECM-receptor interaction	1.03339	0.0925998	COL6A5;FREM1
Th1 and Th2 cell differentiation	1.00091	0.0997904	HLA-DRB5;NOTCH1
Transcriptional misregulation in cancer	0.995971	0.100932	NCOR1;CDK14;AFF1
Aldosterone synthesis and secretion	0.955242	0.110856	ATP2B4;AGT
Hematopoietic cell lineage	0.947959	0.11273	HLA-DRB5;CR2
Epstein-Barr virus infection	0.946943	0.112995	HLA-DRB5;CR2;HLA-A
Diabetic cardiomyopathy	0.942219	0.11423	GYS1;TGFBR1;AGT
AGE-RAGE signaling pathway in diabetic complications	0.940765	0.114613	TGFBR1;AGT
Renin-angiotensin system	0.902087	0.125289	AGT
Th17 cell differentiation	0.892746	0.128013	HLA-DRB5;TGFBR1

## Sheet: Table S2 Damaging Mutations
Table S2. Genes with damaging mutations overrepresented in either HSP90AB sensitive or resistant lines
(showing top 50)
EffectSize	PValue	Gene	numCellLines		Positive effect size = enriched in sensitive lines
0.046875	0.0176127	DPP6	182
0.046875	0.0176127	MROH1	182
0.046875	0.0176127	RAD21	182
0.046875	0.0176127	KATNAL2	182
0.046875	0.0176127	ATP8A2	182
0.046875	0.0176127	PLD1	182
0.046875	0.0176127	USP37	182
0.046875	0.0176127	PTPN4	182
0.046875	0.0176127	KNDC1	182
0.046875	0.0176127	SIPA1	182
0.078125	0.0225319	TLL2	182
-0.181939	0.0239569	APC	182
0.0625	0.0254941	CNTN5	182
0.0625	0.0254941	CYP4V2	182
0.0540254	0.0333562	DNAH3	182
-0.138242	0.037646	EP300	182
-0.0847458	0.0449181	FLG-AS1	182
-0.059322	0.0472311	HLA-A	182
-0.059322	0.0472311	SAMD9	182
-0.059322	0.0472311	CREBBP	182
-0.059322	0.0472311	SCAF4	182
0.0696504	0.0536161	FREM2	182
0.0696504	0.0536161	PIK3R1	182
0.0696504	0.0536161	GRM7	182
0.0625	0.0539102	NRBP2	182
0.03125	0.0539102	APLP2	182
0.03125	0.0539102	FNBP1L	182
0.03125	0.0539102	IQSEC1	182
0.03125	0.0539102	CFTR	182
0.03125	0.0539102	UQCRC2	182
0.03125	0.0539102	VAT1L	182
0.03125	0.0539102	RFXANK	182
0.03125	0.0539102	PCSK5	182
0.03125	0.0539102	ERCC3	182
0.03125	0.0539102	GORASP2	182
0.0625	0.0539102	MT-ND1	182
0.0625	0.0539102	MAOA	182
0.03125	0.0539102	CROCC	182
0.03125	0.0539102	KCNH5	182
0.03125	0.0539102	NAE1	182
0.03125	0.0539102	TMEM39A	182
0.03125	0.0539102	ING2	182
0.03125	0.0539102	SNRPN	182
0.03125	0.0539102	SCN1A	182
0.03125	0.0539102	RNF213	182
0.03125	0.0539102	ZNF831	182
0.03125	0.0539102	VCAN	182
0.03125	0.0539102	MBD1	182
0.03125	0.0539102	AMMECR1L	182
0.03125	0.0539102	CHSY3	182

## Sheet: Table S4 Gene Expression
Table S4. Differentially expressed genes in either HSP90AB sensitive or resistant lines (showing top 50)
EffectSize	PValue	QValue	label	numCellLines		Positive effect size = gene expression higher in sensitive lines
-0.71556	4.99426e-11	9.53804e-07	ZFYVE21	179		Pvalue < 0.05
-0.5429	4.06597e-08	0.000328879	GOLGA5	179
0.979418	5.16618e-08	0.000328879	TERT	179
0.630413	8.93444e-08	0.000426575	ING3	179
-0.911571	2.62671e-07	0.000900275	CEP170B	179
0.684094	2.82839e-07	0.000900275	TEX15	179
0.558982	3.45064e-07	0.000941434	SLC35B4	179
0.675472	4.18753e-07	0.000992718	C4orf46	179
-2.26631	4.85643e-07	0.000992718	DMKN	179
-0.718304	5.19802e-07	0.000992718	NOXA1	179
0.474395	6.44664e-07	0.000994984	TNPO3	179
0.692967	6.68372e-07	0.000994984	ABCF2-H2BK1	179
0.51415	6.77285e-07	0.000994984	ABCF2	179
0.650879	1.08078e-06	0.0014655	XRCC2	179
-1.11025	1.15104e-06	0.0014655	RNF144B	179
0.570535	1.96205e-06	0.00234195	RBM28	179
-0.443256	2.2236e-06	0.00249802	SETD3	179
0.432341	2.40924e-06	0.0025562	DUSP12	179
-0.5293	2.74042e-06	0.00275456	LYSET	179
0.533513	3.01509e-06	0.00280983	ZC3HC1	179
0.476075	3.14611e-06	0.00280983	NUP205	179
-0.401574	3.26271e-06	0.00280983	BAG5	179
-0.423469	3.38392e-06	0.00280983	PPP2R5C	179
-0.760086	3.68695e-06	0.00293389	CCDC85C	179
-0.969014	3.9095e-06	0.00298655	FAM110C	179
0.513534	4.27937e-06	0.00314336	TAF5	179
0.523078	4.66321e-06	0.00329845	LSM8	179
0.468195	5.04345e-06	0.00343999	POT1	179
0.458538	5.34165e-06	0.00349184	ZRANB2	179
0.474392	5.48514e-06	0.00349184	CUL1	179
0.376962	6.89273e-06	0.00424637	ZNF746	179
-0.572515	7.41387e-06	0.00439538	GSKIP	179
-0.619358	7.5949e-06	0.00439538	MAP3K9	179
0.525056	8.95812e-06	0.00463087	STK40	179
0.832041	8.9621e-06	0.00463087	BATF3	179
-0.551912	9.30067e-06	0.00463087	CALM1	179
0.404529	9.55825e-06	0.00463087	CBLL1	179
0.385837	9.65466e-06	0.00463087	ZSCAN25	179
0.411837	9.7609e-06	0.00463087	CNOT9	179
-1.38392	9.89535e-06	0.00463087	SERINC2	179
0.444711	1.01466e-05	0.00463087	PMS1	179
-0.696528	1.03695e-05	0.00463087	TTC8	179
1.00397	1.04368e-05	0.00463087	SH2B3	179
0.555438	1.06691e-05	0.00463087	SCLY	179
0.417455	1.15866e-05	0.00482332	LUC7L2	179
0.919099	1.16176e-05	0.00482332	PRKCB	179
0.641078	1.22734e-05	0.00498717	EZH2	179
-0.575962	1.26242e-05	0.00502287	EXD2	179
-0.635601	1.38483e-05	0.00539746	PPP1R13B	179
-0.536163	1.44123e-05	0.00540508	DHRS1	179

## Sheet: Table S5 Proteomics
Table S5. Differentially expressed genes (from proteomics) in either HSP90AB sensitive or resistant lines (showing top 50)
EffectSize	PValue	QValue	label	Gene ID	numCellLines		Positive effect size = protein expression higher in sensitive lines
2.6444	1.73111e-12	1.71175e-10	Q8TCB0 (IFI44)	IFI44	31		Pvalue < 0.2
0.915444	2.5234e-08	1.25749e-06	Q9C098 (DCLK3)	DCLK3	44
-0.735296	2.9184e-08	1.44288e-06	O76075 (DFFB)	DFFB	30
0.866501	3.77277e-08	1.82225e-06	Q8WWL7 (CCNB3)	CCNB3	34
1.46685	2.71621e-07	1.08978e-05	Q7Z5H3-2 (ARHGAP22)	ARHGAP22	31
1.448	3.97416e-07	1.53091e-05	P0DI83 (RAB34)	RAB34	33
-0.681301	1.3806e-06	4.68583e-05	Q9UQ49 (NEU3)	NEU3	37
0.870922	2.54553e-06	8.24632e-05	O15370 (SOX12)	SOX12	39
0.655535	3.68199e-06	0.000114452	Q0D2I5-5 (IFFO1)	IFFO1	46
0.918025	5.21322e-06	0.000156247	Q8NG08 (HELB)	HELB	36
-0.584762	6.25248e-06	0.000185623	Q9H672 (ASB7)	ASB7	30
0.94609	6.36452e-06	0.000187312	Q9BX69 (CARD6)	CARD6	30
-1.22297	6.83709e-06	0.00019875	Q6PCB6 (ABHD17C)	ABHD17C	57
-0.844978	7.45051e-06	0.000213615	Q7Z4W1 (DCXR)	DCXR	97
0.831543	7.75758e-06	0.000220906	B7Z9C2 (NAP1L1)	NAP1L1	36
0.529016	9.24123e-06	0.000257892	Q92611 (EDEM1)	EDEM1	45
-0.628039	9.74402e-06	0.000268999	Q9UBX3-2 (SLC25A10)	SLC25A10	97
1.1609	1.07587e-05	0.00029317	Q9Y6R1 (SLC4A4)	SLC4A4	40
-0.816326	1.0866e-05	0.000295357	Q96LJ7 (DHRS1)	DHRS1	97
-0.502539	1.19902e-05	0.000323117	Q58EX7 (PLEKHG4)	PLEKHG4	34
-2.09325	1.28949e-05	0.000343082	O00180 (KCNK1)	KCNK1	60
0.531026	1.55725e-05	0.000408266	Q969Q6 (PPP2R3C)	PPP2R3C	47
-0.440779	1.76841e-05	0.000458836	Q86XT9 (TMEM219)	TMEM219	49
-1.47254	1.78822e-05	0.00046302	Q9H6A0 (DENND2D)	DENND2D	40
-0.758546	1.85689e-05	0.000478014	Q6P1S2 (C3orf33)	C3orf33	43
-1.24086	1.85879e-05	0.000478014	P50219 (MNX1)	MNX1	50
-1.62838	2.24576e-05	0.000565175	Q96FX8 (PERP)	PERP	32
-0.454748	2.42683e-05	0.000602626	Q86TW2 (ADCK1)	ADCK1	40
0.930344	2.42816e-05	0.000602626	Q12815 (TROAP)	TROAP	44
0.395233	2.45825e-05	0.000608794	Q9Y2V0 (CDIN1)	CDIN1	35
-0.441378	2.73284e-05	0.000669368	P00505 (GOT2)	GOT2	97
1.48784	2.7344e-05	0.000669368	P25116 (F2R)	F2R	50
-1.28751	2.96449e-05	0.00072008	Q1W6H9 (FAM110C)	FAM110C	31
0.702086	3.27068e-05	0.00078086	O43482 (OIP5)	OIP5	53
-1.52253	4.01907e-05	0.000945159	H0Y3R8 (TJP1)	TJP1	37
-0.732498	4.85927e-05	0.00111355	Q8NCN2 (ZBTB34)	ZBTB34	31
-0.55566	5.06533e-05	0.00115445	Q96AN5 (TMEM143)	TMEM143	46
-1.98475	5.58415e-05	0.00126581	O60248 (SOX15)	SOX15	37
0.435846	6.21926e-05	0.00139218	Q9H6D7 (HAUS4)	HAUS4	83
-1.36512	6.57634e-05	0.00146689	Q9Y446 (PKP3)	PKP3	97
-0.7161	6.62704e-05	0.00147557	O43708 (GSTZ1)	GSTZ1	97
-1.09357	6.6946e-05	0.00148798	Q09327 (MGAT3)	MGAT3	42
-1.37438	6.96823e-05	0.00154333	P46059 (SLC15A1)	SLC15A1	41
1.1995	7.18424e-05	0.00158558	Q9NQZ6 (ZC4H2)	ZC4H2	30
2.07554	7.32199e-05	0.0016047	Q02962-2 (PAX2)	PAX2	35
0.78647	7.77895e-05	0.0016901	Q92963-3 (RIT1)	RIT1	30
-1.01647	7.94025e-05	0.00171624	Q9BRG2 (SH2D3A)	SH2D3A	44
-1.13019	8.36769e-05	0.00179934	Q8N4S9 (MARVELD2)	MARVELD2	86
-2.40966	8.44979e-05	0.00181326	Q8NCR9 (CLRN3)	CLRN3	34

## Sheet: Table S6 Shared DEGs and Prot.
Table S6. Comparison of DEGs shared between table S.4 and table S.5 (top 50 shown)
Gene expression			Proteomics
Gene ID	EffectSize	PValue	Gene ID	EffectSize	PValue
KCNK1	-1.28642	3.23268e-05	KCNK1	-2.09325	1.28949e-05
SOX9	-0.769852	0.0106144	SOX9	-1.79122	0.000119127
ANK3	-0.704432	0.00544347	ANK3	-1.63823	0.000147731
PERP	-0.950839	0.00424975	PERP	-1.62838	2.24576e-05
TJP1	-0.712091	0.00182373	TJP1	-1.52253	4.01907e-05
DENND2D	-0.774408	0.00592614	DENND2D	-1.47254	1.78822e-05
PKP3	-1.31193	0.000151437	PKP3	-1.36512	6.57634e-05
FAM110C	-0.969014	3.9095e-06	FAM110C	-1.28751	2.96449e-05
GJB3	-1.05767	0.00093769	GJB3	-1.28566	0.000227168
MNX1	-0.475937	0.00327348	MNX1	-1.24086	1.85879e-05
ABHD17C	-0.410513	0.0411411	ABHD17C	-1.22297	6.83709e-06
OVOL2	-0.723402	0.00167273	OVOL2	-1.17564	0.000250473
MARVELD2	-0.94323	2.03444e-05	MARVELD2	-1.13019	8.36769e-05
STARD5	-0.458129	0.0036366	STARD5	-1.08387	0.000125652
PNPLA4	-0.992061	3.60589e-05	PNPLA4	-1.02755	0.000100222
SH2D3A	-0.874735	0.00248375	SH2D3A	-1.01647	7.94025e-05
REPS2	-0.51584	0.000153121	REPS2	-0.926101	0.000199585
DHRS1	-0.536163	1.44123e-05	DHRS1	-0.816326	1.0866e-05
TM7SF2	-0.664641	0.000846438	TM7SF2	-0.798294	0.00013385
ADCY6	-0.512799	0.00870129	ADCY6	-0.743435	0.000221459
DFFB	0.199999	0.0488998	DFFB	-0.735296	2.9184e-08
ZBTB34	0.176692	0.0336312	ZBTB34	-0.732498	4.85927e-05
GSTZ1	-0.497477	9.96086e-05	GSTZ1	-0.7161	6.62704e-05
FDXR	-0.515488	0.000912048	FDXR	-0.697657	0.000157727
DLST	-0.202925	0.028374	DLST	-0.44875	0.00023144
GRK5	0.50527	0.00146523	GRK5	0.414332	0.000212301
BRIP1	0.349732	0.0185224	BRIP1	0.41807	0.000168151
HAUS4	-0.261968	0.0117012	HAUS4	0.435846	6.21926e-05
HSP90AB1	0.215205	0.038919	HSP90AB1	0.446454	0.000146939
FBXL12	0.186966	0.0272633	FBXL12	0.500933	0.000128638
SPAG5	0.440339	0.00388895	SPAG5	0.513246	0.000254044
EDEM1	0.400803	0.00666762	EDEM1	0.529016	9.24123e-06
PPP2R3C	0.310143	0.00571904	PPP2R3C	0.531026	1.55725e-05
ASB1	0.281512	0.0264608	ASB1	0.641908	8.47574e-05
IFFO1	1.13176	1.50615e-05	IFFO1	0.655535	3.68199e-06
OIP5	0.381679	0.0078136	OIP5	0.702086	3.27068e-05
MEX3B	0.371127	0.02669	MEX3B	0.783131	0.000141829
SSBP4	0.387432	0.00812629	SSBP4	0.791502	0.000167304
CCNB3	0.214871	0.0445652	CCNB3	0.866501	3.77277e-08
SOX12	0.353205	0.0254391	SOX12	0.870922	2.54553e-06
HELB	0.211278	0.00160762	HELB	0.918025	5.21322e-06
PRKACB	0.413829	0.0325414	PRKACB	0.951025	0.000188279
HERC5	0.527631	0.0207155	HERC5	0.989435	0.000159017
ZC4H2	0.751822	0.00238267	ZC4H2	1.1995	7.18424e-05
RECK	0.419519	0.0311338	RECK	1.20046	0.000158623
EBF3	0.55205	0.00714951	EBF3	1.2538	0.000260185
RAB34	0.993281	0.015344	RAB34	1.448	3.97416e-07
F2R	0.828379	0.0116226	F2R	1.48784	2.7344e-05
MAGEA6	1.12015	0.00841583	MAGEA6	2.32775	0.000128348

## Sheet: Table S7 EnrichR DEGs
Table S7. enrichment analyses for DEGs (RNA-seq and proteomics) sensitive or resistant lines
Input from Table S.6; Proteomics effect size > 0.5; Pvalue < 0.2 EnrichR results; Reactome and KEGG geneset libraries)
Reactome Pathways	-log10(Pvalue)	P-value	Genes
Type I Hemidesmosome Assembly	7.47472	3.35178e-08	COL17A1;LAMB3;ITGB4;LAMA3;ITGA6;LAMC2
Cell Junction Organization	6.71887	1.91043e-07	COL17A1;PATJ;LAMB3;ITGB4;LAMA3;LAMC2;F11R;CLDN4;ZEB2;CLDN3;CDH1;CLDN7;ITGA6;NECTIN4
Cell-Cell Communication	5.25924	5.50504e-06	COL17A1;PATJ;LAMB3;ITGB4;LAMA3;LAMC2;F11R;CLDN4;ZEB2;CLDN3;CDH1;CLDN7;ITGA6;NECTIN4
Formation of the Cornified Envelope	4.77599	1.67497e-05	ST14;PERP;PKP2;DSG2;PRSS8;PKP3;PI3;PCSK6;EVPL;PPL;DSC2;SPRR1B
Non-integrin membrane-ECM Interactions	4.53449	2.92083e-05	TGFB1;LAMB3;ITGB4;LAMA3;NTN4;LAMC2;ITGA6;DDR2
Signaling by Receptor Tyrosine Kinases	4.18637	6.51077e-05	LAMA3;LAMC2;SPINT2;MST1R;PCSK6;PRKCZ;AREG;MAPK7;ERBB3;GRB10;NCKAP1L;TNS4;PRKACB;PAG1;FAM83B;MEF2C;LAMB3;GALNT3;PRKCB;PTK6;ADAP1;BAIAP2;KITLG;SPINT1;ESRP2;ESRP1
Signaling by MST1	4.05935	8.72265e-05	SPINT1;MST1R;SPINT2
Signaling by Rho GTPases	3.71595	0.000192331	ARHGAP9;DOCK6;WIPF1;ARHGAP15;PRKCZ;SKA1;LRRC1;DOCK10;CDH1;SLITRK5;PAK6;MYH14;NCKAP1L;SFN;BUB1;FAM83B;PRKCB;ARHGEF16;ARAP2;BAIAP2;MPP7;CCDC88A;ARHGAP31;FMNL1;DAAM1;DSG2;VIM;SPC24;SPC25
Extracellular Matrix Organization	3.69348	0.000202544	COL17A1;TGFB1;ITGA4;LAMB3;COL14A1;ITGB4;LAMA3;NTN4;LAMC2;F11R;MMP15;CDH1;EMILIN1;ITGA6;ITGA5;DDR2;JAM3
Assembly of Collagen Fibrils and Other Multimeric Structures	3.56969	0.000269343	COL17A1;LAMB3;COL14A1;ITGB4;LAMA3;LAMC2;ITGA6
Signaling by Rho GTPases, Miro GTPases and RHOBTB3	3.54617	0.000284334	ARHGAP9;DOCK6;WIPF1;ARHGAP15;PRKCZ;SKA1;LRRC1;DOCK10;CDH1;SLITRK5;PAK6;MYH14;NCKAP1L;SFN;BUB1;FAM83B;PRKCB;ARHGEF16;ARAP2;BAIAP2;MPP7;CCDC88A;ARHGAP31;FMNL1;DAAM1;DSG2;VIM;SPC24;SPC25
Laminin Interactions	3.44786	0.000356562	LAMB3;ITGB4;LAMA3;LAMC2;ITGA6
Tight Junction Interactions	3.37891	0.00041792	PATJ;CLDN4;CLDN3;CLDN7;F11R
CDC42 GTPase Cycle	3.37803	0.00041876	DOCK10;ARHGAP9;DOCK6;ARHGAP31;FMNL1;DAAM1;WIPF1;ARHGEF16;ARAP2;PAK6;BAIAP2
RAC1 GTPase Cycle	3.30024	0.000500905	DOCK10;ARHGAP9;DOCK6;ARHGAP31;FMNL1;WIPF1;ARAP2;PAK6;NCKAP1L;ARHGAP15;BAIAP2;MPP7
Cell-cell Junction Organization	3.17071	0.000674982	PATJ;CLDN4;ZEB2;CLDN3;CDH1;CLDN7;F11R;NECTIN4
Apoptotic Execution Phase	3.14431	0.000717287	TJP1;DFFB;CDH1;DSG2;CLSPN;VIM
RAC3 GTPase Cycle	3.10866	0.000778654	DOCK10;ARAP2;SLITRK5;DSG2;NCKAP1L;ARHGAP15;BAIAP2;MPP7
Apoptotic Cleavage of Cellular Proteins	2.96038	0.00109551	TJP1;CDH1;DSG2;CLSPN;VIM
Cell Surface Interactions at the Vascular Wall	2.89465	0.00127452	TGFB1;GYPC;ITGA4;F11R;ATP1B1;SPN;DOK2;SLC7A8;EPCAM;OLR1;ITGA6;ITGA5;JAM3
Apoptotic Cleavage of Cell Adhesion Proteins	2.88245	0.00131085	TJP1;CDH1;DSG2
RHO GTPase Cycle	2.88214	0.00131179	ARHGAP9;DOCK6;WIPF1;ARHGEF16;ARAP2;BAIAP2;ARHGAP15;MPP7;LRRC1;DOCK10;CCDC88A;ARHGAP31;FMNL1;DAAM1;SLITRK5;PAK6;NCKAP1L;DSG2;VIM;FAM83B
Basigin Interactions	2.77855	0.00166514	SPN;SLC7A8;ITGA6;ATP1B1
Keratinization	2.68133	0.00208289	ST14;PERP;PKP2;DSG2;PRSS8;PKP3;PI3;PCSK6;EVPL;PPL;SPRR1B;DSC2
Collagen Formation	2.55969	0.00275623	COL17A1;LAMB3;COL14A1;ITGB4;LAMA3;LAMC2;ITGA6
RHO GTPase Effectors	2.47632	0.00333951	WIPF1;PRKCB;BAIAP2;PRKCZ;SKA1;FMNL1;DAAM1;CDH1;MYH14;NCKAP1L;SFN;BUB1;SPC24;SPC25
Anchoring Fibril Formation	2.46884	0.00339753	LAMB3;LAMA3;LAMC2
Developmental Biology	2.45256	0.00352731	FOXA1;GATA6;NTN4;ADIRF;PCSK6;GSPT2;EVPL;PPL;ROBO1;MAPK7;CDH1;PERP;GRB10;PAK6;MYH14;PRSS8;PI3;SOX9;PRKACB;MEF2C;ST14;TGFB1;CDX2;UNC5B;MSN;ANK3;KLF4;NPNT;FLI1;ZEB2;KITLG;DOK2;KLF5;IRF4;CLDN7;PKP2;DSG2;TCF4;PKP3;ITGA5;TCF3;DSC2;EPHA3;SPRR1B
TGF-beta Receptor Signaling in EMT (Epithelial to Mesenchymal Transition)	2.38537	0.00411746	TGFB1;F11R;PRKCZ
Sensory Processing of Sound by Outer Hair Cells of the Cochlea	2.24486	0.00569034	MPP1;CLIC5;EPB41L1;MSN;EPS8L2
Neutrophil Degranulation	2.23858	0.00577327	ARHGAP9;CDA;HGSNAT;HVCN1;FUCA2;CTSZ;KCNAB2;VAMP8;LGALS3;DOK3;GM2A;SLPI;LCN2;OLR1;CTSH;NCKAP1L;CYSTM1;S100P;SLC27A2
Signaling by MET	2.2129	0.00612494	SPINT1;LAMB3;LAMA3;LAMC2;SPINT2;TNS4
MET Receptor Activation	2.21086	0.00615373	SPINT1;SPINT2
SARS-CoV-2 Targets PDZ Proteins in Cell-Cell Junction	2.21086	0.00615373	TJP1;PATJ
LDL Clearance	2.16732	0.00680261	SOAT1;PCSK9;LSR
Epithelial-Mesenchymal Transition (EMT) During Gastrulation	2.07074	0.00849687	CDH1;CLDN7
RUNX1 Regulates Transcription of Genes Involved in Differentiation of Myeloid Cells	2.07074	0.00849687	LGALS3;PRKCB
Integrin Cell Surface Interactions	2.06102	0.00868919	ITGA4;CDH1;ITGA6;ITGA5;F11R;JAM3
MET Promotes Cell Motility	1.98861	0.0102657	LAMB3;LAMA3;LAMC2;TNS4
RET Signaling	1.98861	0.0102657	DOK2;MAPK7;GRB10;PRKACB
Signal Transduction	1.95077	0.0112003	ARHGAP9;FOXA1;GPSM1;DOCK6;WIPF1;WWC1;LAMC2;SPINT2;IKZF1;F11R;PCSK6;AREG;LRRC1;DOCK10;CDH1;GRB10;SOX9;TNS4;PRKACB;MEF2C;PRKCB;F2R;ARHGEF16;ARAP2;APBB1IP;CNKSR1;DAAM1;SPINT1;ESRP2;ESRP1;DSG2;ITGA5;LAMA3;MST1R;ABHD17C;RASGRP2;ARHGAP15;PRKCZ;SKA1;ADCY6;MAPK7;ERBB3;IGF2BP1;SLITRK5;PAK6;MYH14;NCKAP1L;SFN;BUB1;PAG1;FAM83B;JAG2;TGFB1;LAMB3;GALNT3;PTK6;ADAP1;BAIAP2;MPP7;TJP1;BCL9;CCDC88A;KITLG;ARHGAP31;FM…
Triglyceride Catabolism	1.88077	0.0131591	FABP7;PNPLA4;PRKACB
Hemostasis	1.86396	0.0136787	DOCK6;TGFB1;ITGA4;GYPC;PRKCB;F2R;GATA6;F11R;ATP1B1;RASGRP2;PRKCZ;APBB1IP;SPN;DOCK10;DOK2;TMX3;SLC7A8;EPCAM;OLR1;ITGA6;ITGA5;PRKACB;FERMT3;JAM3
NOTCH3 Intracellular Domain Regulates Transcription	1.8319	0.0147264	WWC1;FABP7;IKZF1
Metabolism of Nucleotides	1.77658	0.016727	CDA;ENTPD2;RRM2;GDA;NME4;TYMS
trans-Golgi Network Vesicle Budding	1.76446	0.0172005	VAMP8;SORT1;CTSZ;TPD52L1;AP1M2
POU5F1 (OCT4), SOX2, NANOG Repress Genes Related to Differentiation	1.75771	0.01747	CDX2;GATA6
Syndecan Interactions	1.74077	0.0181647	TGFB1;ITGB4;ITGA6
Signaling by NOTCH3	1.72421	0.0188706	JAG2;WWC1;FABP7;IKZF1
Plasma Lipoprotein Assembly, Remodeling, and Clearance	1.69506	0.020181	SOAT1;PCSK9;LSR;PCSK6;PRKACB
KEGG Pathways	-log10(Pvalue)	P-value	Genes
Tight junction	5.56748	2.70721e-06	PATJ;MSN;F11R;PRKCZ;TJP1;EPB41L4B;CLDN4;CLDN3;MARVELD2;CLDN7;MARVELD3;MYH14;PRKACB;LLGL2;JAM3
ECM-receptor interaction	4.83053	1.47731e-05	FRAS1;ITGA4;LAMB3;ITGB4;SV2A;LAMA3;LAMC2;ITGA6;ITGA5;NPNT
Cell adhesion molecules	3.55025	0.000281678	SPN;CLDN4;CLDN3;ITGA4;CDH1;CLDN7;ITGA6;VTCN1;NCAM2;F11R;JAM3
Leukocyte transendothelial migration	3.19142	0.000643551	CLDN4;CLDN3;ITGA4;PRKCB;RASSF5;CLDN7;MSN;F11R;JAM3
Pathogenic Escherichia coli infection	3.03847	0.000915238	TJP1;MYO1D;CLDN4;CLDN3;WIPF1;MYO5B;CLDN7;MYO5C;F2R;MYH14;NCKAP1L;BAIAP2
Arrhythmogenic right ventricular cardiomyopathy	2.95202	0.00111682	ITGA4;ITGB4;PKP2;DSG2;ITGA6;ITGA5;DSC2
Amoebiasis	2.87666	0.00132843	ARG2;TGFB1;SERPINB13;LAMB3;PRKCB;LAMA3;LAMC2;PRKACB
Dilated cardiomyopathy	2.40284	0.00395516	TGFB1;ITGA4;ITGB4;ITGA6;ITGA5;PRKACB;ADCY6
Platelet activation	2.34704	0.00449737	APBB1IP;VAMP8;F2R;RASGRP2;PRKACB;PRKCZ;ADCY6;FERMT3
Endocrine and other factor-regulated calcium reabsorption	2.31378	0.00485536	CALB1;PRKCB;ATP1B1;PRKACB;ADCY6
Lysosome	2.26453	0.00543834	HGSNAT;GM2A;SORT1;FUCA2;CTSZ;CTSH;AP1M2;LGMN
Aldosterone-regulated sodium reabsorption	2.14602	0.00714464	HSD11B2;PRKCB;SFN;ATP1B1
Regulation of actin cytoskeleton	1.78297	0.0164829	ITGA4;ITGB4;F2R;PAK6;MYH14;MSN;NCKAP1L;ITGA6;ITGA5;BAIAP2
PPAR signaling pathway	1.71777	0.0191526	FABP7;OLR1;HMGCS2;SLC27A2;PCK2
Hippo signaling pathway	1.67307	0.021229	PATJ;RASSF2;TGFB1;CDH1;WWC1;PRKCZ;AREG;LLGL2
Focal adhesion	1.59309	0.0255217	ITGA4;LAMB3;PRKCB;ITGB4;LAMA3;PAK6;LAMC2;ITGA6;ITGA5
Pyrimidine metabolism	1.53417	0.0292304	CDA;RRM2;NME4;TYMS
Rap1 signaling pathway	1.48786	0.0325189	APBB1IP;KITLG;PRKCB;CDH1;RASSF5;F2R;RASGRP2;PRKCZ;ADCY6
PI3K-Akt signaling pathway	1.45026	0.0354602	ITGA4;LAMB3;ITGB4;F2R;LAMA3;LAMC2;AREG;KITLG;ERBB3;PPP2R3C;ITGA6;ITGA5;PCK2
Gap junction	1.43287	0.0369086	TJP1;MAPK7;PRKCB;PRKACB;ADCY6
Hypertrophic cardiomyopathy	1.3973	0.0400591	TGFB1;ITGA4;ITGB4;ITGA6;ITGA5
Small cell lung cancer	1.36283	0.0433681	LAMB3;LAMA3;LAMC2;ITGA6;SKP2
Salivary secretion	1.34599	0.0450823	SLC12A2;PRKCB;ATP1B1;PRKACB;ADCY6
Human papillomavirus infection	1.33953	0.0457582	PATJ;ITGA4;LAMB3;ITGB4;PPP2R3C;LAMA3;LAMC2;ITGA6;ITGA5;PRKACB;PRKCZ;LLGL2
Pathways in cancer	1.26629	0.0541636	JAG2;GSTM2;TGFB1;LAMB3;PRKCB;F2R;LAMA3;LAMC2;RASGRP2;ETS1;ADCY6;KITLG;CDH1;RASSF5;ITGA6;SKP2;PRKACB
AGE-RAGE signaling pathway in diabetic complications	1.23505	0.0582041	TGFB1;PRKCB;PLCD3;PRKCZ;F3
Adherens junction	1.21544	0.0608921	TJP1;CDH1;BAIAP2;NECTIN4
Steroid biosynthesis	1.19134	0.0643668	SOAT1;TM7SF2
Protein digestion and absorption	1.19092	0.0644294	COL17A1;SLC7A8;COL14A1;SLC1A1;ATP1B1
p53 signaling pathway	1.17987	0.0660884	RRM2;CD82;PERP;SFN
Parathyroid hormone synthesis, secretion and action	1.14866	0.0710135	MEF2C;PRKCB;MMP15;PRKACB;ADCY6
Thyroid hormone synthesis	1.14565	0.0715079	PRKCB;ATP1B1;PRKACB;ADCY6
Gastric acid secretion	1.12901	0.0743003	PRKCB;ATP1B1;PRKACB;ADCY6
Pyruvate metabolism	1.12797	0.0744789	LDHB;LDHD;PCK2
Drug metabolism	1.12147	0.0756008	CDA;ALDH3A1;GSTM2;RRM2;NME4
Valine, leucine and isoleucine degradation	1.1064	0.07827	ALDH6A1;HMGCS2;BCAT1
Proximal tubule bicarbonate reclamation	1.08451	0.0823171	ATP1B1;PCK2
Toxoplasmosis	1.06933	0.0852445	TGFB1;LAMB3;LAMA3;LAMC2;ITGA6
Cholesterol metabolism	1.065	0.0860988	SOAT1;SORT1;PCSK9
Vibrio cholerae infection	1.065	0.0860988	SLC12A2;TJP1;PRKACB
MAPK signaling pathway	1.04875	0.0893818	MAP4K1;MEF2C;KITLG;TGFB1;MAPK7;ERBB3;PRKCB;RASGRP2;PRKACB;AREG
Ovarian steroidogenesis	1.04512	0.090133	ACOT1;PRKACB;ADCY6
Glutamatergic synapse	1.04432	0.0902976	PRKCB;SLC1A1;PRKACB;SHANK2;ADCY6
ErbB signaling pathway	0.992166	0.10182	ERBB3;PRKCB;PAK6;AREG
Insulin secretion	0.978262	0.105133	PRKCB;ATP1B1;PRKACB;ADCY6
MicroRNAs in cancer	0.937219	0.115553	ST14;ZEB2;ZEB1;MAPK7;ERBB3;PRKCB;IGF2BP1;ITGA5;VIM;RECK
Cell cycle	0.928889	0.117791	CCNB3;TGFB1;SFN;SKP2;BUB1
Chemical carcinogenesis	0.892337	0.128134	GSTM2;KLF5;PRKCB;EPHX2;AKR1C2;KLF4;PRKACB;ADCY6
beta-Alanine metabolism	0.889678	0.12892	ALDH3A1;ALDH6A1
GnRH signaling pathway	0.887267	0.129638	MAPK7;PRKCB;PRKACB;ADCY6

## Sheet: Table S8 Metabolomics
Table S8. (Left) Metabolites overrepresented in either HSP90AB sensitive or resistant lines , (middle) input for enrichmnent analysis, (right) metaboanalyst joint pathway analysis
positive effect size = higher in sensitive lines
P < 0.05
EffectSize	PValue	QValue	label	numCellLines
-0.115054	4.34144e-05	0.00976824	betaine	158
-0.154403	0.000510244	0.0437377	carnitine	158
-0.327132	0.000583169	0.0437377	lactose	158
0.206526	0.00306158	0.13913	C56:4 TAG	158
0.211453	0.00406571	0.13913	C56:5 TAG	158
0.200313	0.00451747	0.13913	C54:1 TAG	158
-0.116155	0.00477715	0.13913	butyrobetaine	158
0.251226	0.00522289	0.13913	cytidine	158
-0.165343	0.00721394	0.13913	C20:4 CE	158
0.187427	0.00825887	0.13913	C54:5 TAG	158
-0.153826	0.0086946	0.13913	xanthine	158
0.172534	0.00888432	0.13913	C54:4 TAG	158
-0.174947	0.0100557	0.13913	hexoses (HILIC neg)	158
-0.168576	0.0100691	0.13913	urate	158
0.145977	0.0105043	0.13913	C36:2 DAG	158
0.172333	0.011246	0.13913	C52:4 TAG	158
-0.139036	0.0117082	0.13913	uracil	158
0.191862	0.0118416	0.13913	C50:0 TAG	158
0.14649	0.0123143	0.13913	guanosine	158
0.168705	0.0123671	0.13913	C56:7 TAG	158
0.171104	0.0131026	0.140385	C52:1 TAG	158
0.199412	0.0139686	0.142861	C34:2 DAG	158
-0.128231	0.0149753	0.144933	acetylcarnitine	158
0.143606	0.0154595	0.144933	C52:2 TAG	158
0.149834	0.016411	0.147699	C54:7 TAG	158
0.1032	0.0177424	0.149143	C40:6 PC	158
0.180795	0.0179516	0.149143	UMP	158
0.139293	0.018575	0.149143	C54:6 TAG	158
0.154254	0.0192229	0.149143	C54:2 TAG	158
0.142907	0.0217761	0.160334	C56:6 TAG	158
0.157649	0.0228733	0.160334	C50:1 TAG	158
-0.121773	0.0231205	0.160334	hippurate	158
-0.135621	0.0235156	0.160334	C18:2 CE	158
0.175897	0.0252091	0.163799	C58:6 TAG	158
0.0906545	0.0254799	0.163799	C36:1 DAG	158
0.133934	0.0266422	0.166514	C52:3 TAG	158
-0.109819	0.0280378	0.1705	arginine	158
0.148086	0.0294013	0.174087	C50:2 TAG	158
0.132491	0.0305544	0.176276	C34:1 DAG	158
0.173228	0.0327561	0.184253	C58:8 TAG	158
-0.0830988	0.0353825	0.185132	C16:0 CE	158
-0.0893108	0.0357162	0.185132	SDMA/ADMA	158
-0.173872	0.0360577	0.185132	kynurenic acid	158
-0.0537641	0.0362036	0.185132	C16:1 SM	158
-0.0700044	0.0378651	0.189326	C18:1 SM	158
0.135883	0.0430405	0.210524	5-adenosylhomocysteine	158
0.0580461	0.045378	0.214102	C38:4 PC	158
-0.097189	0.0456751	0.214102	C16:1 CE	158
-0.103849	0.0497271	0.215867	hexanoylcarnitine	158
Metaboanalyst Joint pathway analysis using metabolites (P<0.05) and DEGs from Table S.7
Pathway	Total	Expected	Hits	Raw p	-LOG10(p)	Holm adjust	FDR	Impact
Tight junction	171	3.4805	15	1.9636e-06	5.707	0.00068921	0.00068921	0.017477
ECM-receptor interaction	90	1.8318	10	1.3512e-05	4.8693	0.0047293	0.0023184	0
Cytoskeleton in muscle cells	232	4.722	16	1.9815e-05	4.703	0.0069155	0.0023184	0
Cell adhesion molecules	158	3.2159	12	8.877e-05	4.0517	0.030892	0.0077896	7.7441e-05
Amoebiasis	116	2.361	9	0.00058297	3.2344	0.20229	0.040925	0
Leukocyte transendothelial migration	120	2.4424	9	0.00074578	3.1274	0.25804	0.043628	0.0032967
Pathogenic Escherichia coli infection	206	4.1928	12	0.0010135	2.9942	0.34967	0.050822	0.00070968
Arrhythmogenic right ventricular cardiomyopathy	88	1.7911	7	0.0020546	2.6873	0.70678	0.090145	0
Dilated cardiomyopathy	108	2.1982	7	0.0064268	2.192	1	0.22976	0.013277
Lysosome	137	2.7884	8	0.0068282	2.1657	1	0.22976	0
Platelet activation	140	2.8495	8	0.0077491	2.1107	1	0.22976	0.13982
Endocrine and other factor-regulated calcium reabsorption	61	1.2416	5	0.007855	2.1049	1	0.22976	0.0064935
Pyrimidine metabolism	124	2.5238	7	0.013244	1.878	1	0.34977	0.41305
Aldosterone-regulated sodium reabsorption	46	0.93627	4	0.013951	1.8554	1	0.34977	0
Virion - Hepatitis viruses	49	0.99733	4	0.017283	1.7624	1	0.40443	0
Regulation of actin cytoskeleton	237	4.8238	10	0.023007	1.6381	1	0.4522	0.083763
Virion - Ebolavirus, Lyssavirus and Morbillivirus	12	0.24424	2	0.023789	1.6236	1	0.4522	0
Focal adhesion	205	4.1725	9	0.024212	1.616	1	0.4522	0.28803
PPAR signaling pathway	81	1.6486	5	0.024478	1.6112	1	0.4522	0
Rap1 signaling pathway	217	4.4167	9	0.033238	1.4784	1	0.58333	0.005811
PI3K-Akt signaling pathway	366	7.4494	13	0.036207	1.4412	1	0.60517	0.00563
Hippo signaling pathway	157	3.1955	7	0.041255	1.3845	1	0.61996	0
Human papillomavirus infection	336	6.8388	12	0.041733	1.3795	1	0.61996	0.0004717
One carbon pool by folate	65	1.323	4	0.043079	1.3657	1	0.61996	0.087657
Virion - Lassa virus and SFTS virus	17	0.34601	2	0.045875	1.3384	1	0.61996	0
Small cell lung cancer	96	1.9539	5	0.045923	1.338	1	0.61996	0.0062745
Hypertrophic cardiomyopathy	102	2.0761	5	0.056878	1.2451	1	0.73758	0
Gap junction	103	2.0964	5	0.058838	1.2303	1	0.73758	0.035822
p53 signaling pathway	75	1.5265	4	0.066321	1.1783	1	0.78878	0.0017559
Pathways in cancer	564	11.479	17	0.067418	1.1712	1	0.78878	0.0087608
AGE-RAGE signaling pathway in diabetic complications	110	2.2389	5	0.073626	1.133	1	0.83364	0.019096
ABC transporters	184	3.7451	7	0.081783	1.0873	1	0.85564	0
Salivary secretion	114	2.3203	5	0.082907	1.0814	1	0.85564	0.0028986
Folate transport and metabolism	51	1.038	3	0.085035	1.0704	1	0.85564	0
Toxoplasmosis	115	2.3407	5	0.085321	1.0689	1	0.85564	0
Protein digestion and absorption	152	3.0938	6	0.089945	1.046	1	0.87696	0
MAPK signaling pathway	305	6.2079	10	0.093409	1.0296	1	0.88459	0.0036508
Purine metabolism	229	4.661	8	0.095767	1.0188	1	0.88459	0.11617
MicroRNAs in cancer	312	6.3503	10	0.10443	0.98116	1	0.91745	0
Glutamatergic synapse	124	2.5238	5	0.10866	0.96391	1	0.91745	0.034233
ErbB signaling pathway	90	1.8318	4	0.11099	0.95473	1	0.91745	0.0095908
Gastric acid secretion	90	1.8318	4	0.11099	0.95473	1	0.91745	0.015083
Parathyroid hormone synthesis, secretion and action	126	2.5646	5	0.11424	0.94219	1	0.91745	0.022791
Hippo signaling pathway - multiple species	29	0.59025	2	0.11709	0.93149	1	0.91745	0.016611
Adherens junction	93	1.8929	4	0.12121	0.91647	1	0.91745	0.022385
Vibrio cholerae infection	60	1.2212	3	0.12282	0.91072	1	0.91745	0.0092593
Insulin resistance	129	2.6256	5	0.12285	0.91062	1	0.91745	0.00019063
Cholesterol metabolism	61	1.2416	3	0.12735	0.89501	1	0.92819	0
Thyroid hormone synthesis	96	1.9539	4	0.13182	0.88002	1	0.92819	0.006271
beta-Alanine metabolism	63	1.2823	3	0.13657	0.86463	1	0.92819	0.087545

## Sheet: Table S9 CRISPR dependencies
Table S9. (Left) CRISPR dependencies in either HSP90AB sensitive or resistant lines , (right) enrichment analyses for dependencies in resistant (middle) and sensitive (right)
Positive effect size = higher dependency in resistant lines; p<0.2
(showing top 50)						Enrichment Resistant					Enrichment sensitive
EffectSize	PValue	QValue	label	numCellLines		Term	-log10Pvalue	P-value	Genes		Term	-log10Pvalue	P-value	Genes
-0.515473	4.85688e-52	8.70159e-48	HSP90AB1	182		Metabolism of RNA	13.5459	2.84502e-14	SF3B2;RBM8A;HEATR1;RPL11;GSPT1;NUP160;OSGEP;WDR43;ZFP36L1;EFTUD2;RNF113A;PDCD11;SNRPD1;NUP85;PSMB3;RPS3;RPL35;SNRPB2;RPL37;SNRPD3;RPS2;RPS13;ZRSR2;WDR36;CPSF6;WBP11;SNRPA1		Cellular Responses to Stress	12.2576	5.52546e-13	RPL4;RPL5;DCTN5;HSP90AB1;CITED2;RPL36A;RPL10A;STIP1;ACTR1A;TUBA1B;CDC23;PRDX1;EP300;ELOB;NDC1;HSPA8;MEF2C;UBE2C;TXNRD1;RPS6;RPL23A;PGD;DYNLL1;EEF1A1;H2BC15;CARM1;CDC16;ACTR10
-0.268021	0.000183897	0.0535284	RPL23A	68		Nervous System Development	9.97462	1.06017e-10	YAP1;ACTR2;RBM8A;CLTC;RPL11;GSPT1;PTK2;RHOA;EGFR;ACTG1;PSMB3;RPS3;RPL35;KRAS;RPL37;RAC1;RPS2;TLN1;ARHGEF7;RPS13		Cellular Responses to Stimuli	11.0163	9.63202e-12	RPL4;RPL5;DCTN5;HSP90AB1;CITED2;RPL36A;RPL10A;STIP1;ACTR1A;TUBA1B;CDC23;PRDX1;EP300;ELOB;NDC1;HSPA8;MEF2C;UBE2C;TXNRD1;RPS6;RPL23A;PGD;DYNLL1;EEF1A1;H2BC15;CARM1;CDC16;ACTR10
-0.230763	8.67964e-05	0.0427932	CBFB	182		RHO GTPase Effectors	9.79197	1.61447e-10	NCKAP1;ACTR2;PPP1R12A;BUB1B;CDCA8;BRK1;NUP160;PTK2;RHOA;ACTG1;NUP85;CENPK;CTNNB1;PIK3C3;RAC1		Translation	9.55067	2.81405e-10	RPL4;RPL5;EIF4A1;MRPS26;MRPS24;MRPS14;RPS6;RPL36A;RPL23A;RPL10A;HARS2;EEF1A1;EEF1G;TRMT112;SPCS1;PPA1
-0.22823	0.000199552	0.0535284	NF2	182		Axon Guidance	9.45325	3.52164e-10	ACTR2;RBM8A;CLTC;RPL11;GSPT1;PTK2;RHOA;EGFR;ACTG1;PSMB3;RPS3;RPL35;KRAS;RPL37;RAC1;RPS2;TLN1;ARHGEF7;RPS13		Viral Infection Pathways	9.52305	2.99879e-10	RPL4;RPL5;FEN1;HSP90AB1;RPL36A;RPL10A;TUBA1B;AP2S1;EP300;ELOB;KPNA2;TOMM70;NDC1;HSPA8;XRCC5;NCBP2;TUBB;RPS6;RPL23A;DYNLL1;EEF1A1;CDK9;H2BC15;SPCS1;CHMP4B;PPIH;VPS25;ISCU
-0.188006	0.000378499	0.0713809	PPP4C	182		Signaling by Rho GTPases, Miro GTPases and RHOBTB3	9.31614	4.82899e-10	NCKAP1;DOCK5;ACTR2;PPP1R12A;CLTC;BUB1B;CDCA8;BRK1;NUP160;PTK2;RHOA;ACTG1;PARD6B;NUP85;DLG5;CENPK;CTNNB1;PIK3C3;RAC1;VHL;ARHGEF7		Cell Cycle, Mitotic	9.42526	3.75613e-10	NDC1;FEN1;RFC3;HSP90AB1;RRM2;UBE2C;TUBB;DYNLL1;CKS1B;SGO1;ACTR1A;TUBA1B;WEE1;CDC23;H2BC15;RAD21;CDC16;EP300;CHMP4B;LCMT1
-0.180982	0.000523694	0.0822482	TUBA1B	182		Signaling by Rho GTPases	8.69157	2.03439e-09	NCKAP1;DOCK5;ACTR2;PPP1R12A;CLTC;BUB1B;CDCA8;BRK1;NUP160;PTK2;RHOA;ACTG1;PARD6B;NUP85;DLG5;CENPK;CTNNB1;PIK3C3;RAC1;ARHGEF7		Cell Cycle	9.24227	5.72435e-10	NDC1;FEN1;RFC3;HSP90AB1;RRM2;UBE2C;DSCC1;TUBB;DYNLL1;CKS1B;SGO1;ACTR1A;TUBA1B;WEE1;CDC23;H2BC15;RAD21;CDC16;EP300;CHMP4B;LCMT1;RAD9A
-0.177881	0.00083863	0.0956999	GAPDH	182		Infectious Disease	8.16793	6.7931e-09	NCKAP1;ELL;CLTC;RPL11;BRK1;NUP160;EGFR;ACTG1;IPO5;MED30;SNRPD1;NUP85;PSMB3;RPS3;RPL35;MGAT1;RPL37;SNRPD3;RAC1;VHL;RPS2;RPS13;ACTR2;PTK2;CTNNB1;PIK3C3;SUGT1		Metabolism of Proteins	9.15902	6.93394e-10	RPL4;RPL5;EIF4A1;DCTN5;COPA;MRPS14;RPL36A;TIMM10;RPL10A;TOMM20;CDC73;GCSH;TRMT112;ACTR1A;TUBA1B;DPH2;RAD21;EP300;DPH6;ELOB;TOMM70;NDC1;EIF5A;HSPA8;MRPS26;MRPS24;UBE2C;RPS6;RPL23A;UBE2A;TBCA;DYNLL1;HARS2;EEF1A1;EEF1G;H2BC15;SPCS1;PPA1;NDUFAB1;ACTR10
-0.173058	1.28685e-10	1.15276e-06	STIP1	182		Disease	8.06199	8.66984e-09	NCKAP1;ELL;CLTC;RPL11;BRK1;NUP160;EGFR;ACTG1;IPO5;MED30;SNRPD1;NUP85;PSMB3;RPS3;RPL35;MGAT1;RPL37;SNRPD3;RAC1;VHL;RPS2;RPS13;NUS1;ACTR2;TCF7L2;CPSF6;PTK2;DHDDS;RAD51;CTNNB1;PIK3C3;BIRC6;KRAS;SUGT1;TLN1		Disease	8.76984	1.69887e-09	RPL4;RPL5;FEN1;HSP90AB1;RPL36A;RPL10A;TUBA1B;CDC23;PRDX1;FDXR;PGK1;AP2S1;EP300;ELOB;KPNA2;TOMM70;NDC1;HSPA8;RFC3;XRCC5;UBE2C;NCBP2;TUBB;TXNRD1;RPS6;RPL23A;DYNLL1;EEF1A1;CDK9;EEF1G;RAD51B;H2BC15;SPCS1;IRF4;CDC16;CHMP4B;PPIH;VPS25;ISCU;RAD9A
-0.168519	0.000119221	0.0458914	PDCD10	182		Processing of Capped Intron-Containing Pre-mRNA	7.90143	1.25479e-08	ZRSR2;SF3B2;CPSF6;RBM8A;WBP11;NUP160;EFTUD2;RNF113A;SNRPD1;NUP85;SNRPA1;SNRPB2;SNRPD3		Infectious Disease	8.42377	3.76903e-09	RPL4;RPL5;FEN1;HSP90AB1;RPL36A;RPL10A;TUBA1B;PGK1;AP2S1;EP300;ELOB;KPNA2;TOMM70;NDC1;HSPA8;XRCC5;NCBP2;TUBB;TXNRD1;RPS6;RPL23A;DYNLL1;EEF1A1;CDK9;H2BC15;SPCS1;CHMP4B;PPIH;VPS25;ISCU
-0.160816	0.000974622	0.0987404	THAP11	182		Signaling by ROBO Receptors	7.3647	4.3182e-08	RBM8A;PSMB3;RPL11;RPS3;RPL35;RPL37;RAC1;RPS2;RPS13;GSPT1;RHOA		HSP90 Chaperone Cycle for Steroid Hormone Receptors (SHR) in the Presence of Ligand	8.37176	4.24852e-09	DCTN5;STIP1;HSPA8;ACTR1A;TUBA1B;HSP90AB1;DYNLL1;ACTR10
-0.159402	0.00110484	0.102251	PHF12	182		Influenza Infection	7.23496	5.82154e-08	NUP85;CLTC;RPL11;RPS3;RPL35;RPL37;RPS2;RPS13;NUP160;IPO5		Metabolism of RNA	7.97313	1.06381e-08	RPL4;PUS3;NDC1;RPL5;EIF4A1;HSPA8;METTL1;NCBP2;RPS6;RPL36A;PPWD1;RPL23A;RPL10A;WDR77;TRMT112;WDR70;MFAP1;HNRNPA2B1;PPIH;CTNNBL1;SRSF11;RTRAF
-0.15421	0.000169411	0.0518755	ZEB2	182		RHO GTPases Activate WASPs and WAVEs	7.22592	5.94399e-08	NCKAP1;ACTR2;BRK1;RAC1;PTK2;ACTG1		Selenoamino Acid Metabolism	7.93062	1.17323e-08	RPL4;EEFSEC;RPL5;SEPSECS;TXNRD1;RPS6;RPL36A;RPL23A;RPL10A;SEPHS2
-0.145646	8.6052e-05	0.0427932	DPH6	182		Developmental Biology	7.05247	8.862e-08	YAP1;RBM8A;CLTC;RPL11;GSPT1;EGFR;ACTG1;MED30;PSMB3;RPS3;RPL35;RPL37;RAC1;RPS2;RPS13;ACTR2;TCF7L2;KRTAP5-7;HNF1B;PTK2;RHOA;KLF5;CTNNB1;KRAS;TLN1;ARHGEF7		Mitochondrial Iron-Sulfur Cluster Biogenesis	7.76303	1.72572e-08	ISCA2;NFS1;LYRM4;FDXR;ISCU
-0.142751	4.00554e-05	0.0276012	MRPS26	182		VEGFA-VEGFR2 Pathway	6.92677	1.18368e-07	NCKAP1;BRK1;CTNNB1;KRAS;RAC1;PTK2;RHOA;ACTG1		Selenocysteine Synthesis	7.62095	2.3936e-08	RPL4;EEFSEC;RPL5;SEPSECS;RPS6;RPL36A;RPL23A;RPL10A;SEPHS2
-0.139203	0.000659915	0.0830743	PPIH	182		Major Pathway of rRNA Processing in the Nucleolus and Cytosol	6.7789	1.6638e-07	WDR36;PDCD11;HEATR1;RPL11;RPS3;RPL35;RPL37;RPS2;RPS13;WDR43		Eukaryotic Translation Elongation	6.39786	4.00073e-07	RPL4;EEF1A1;EEF1G;RPL5;RPS6;RPL36A;RPL23A;RPL10A
-0.130969	0.000120389	0.0458914	CIP2A	182		Influenza Viral RNA Transcription and Replication	6.63615	2.31128e-07	NUP85;RPL11;RPS3;RPL35;RPL37;RPS2;RPS13;NUP160;IPO5		Estrogen-dependent Gene Expression	5.73202	1.85345e-06	CDK9;HSP90AB1;H2BC15;CBFB;RAD21;CARM1;EP300;KPNA2
-0.130929	0.000189192	0.0535284	ZRANB2	182		Signaling by VEGF	6.63265	2.32997e-07	NCKAP1;BRK1;CTNNB1;KRAS;RAC1;PTK2;RHOA;ACTG1		Peptide Chain Elongation	5.42239	3.78102e-06	RPL4;EEF1A1;RPL5;RPS6;RPL36A;RPL23A;RPL10A
-0.12621	8.13529e-05	0.0427932	RTRAF	182		rRNA Processing in the Nucleus and Cytosol	6.5708	2.68657e-07	WDR36;PDCD11;HEATR1;RPL11;RPS3;RPL35;RPL37;RPS2;RPS13;WDR43		Eukaryotic Translation Termination	5.30142	4.9955e-06	RPL4;RPL5;TRMT112;RPS6;RPL36A;RPL23A;RPL10A
-0.120811	2.26966e-05	0.0199846	AMOTL2	182		Regulation of Expression of SLITs and ROBOs	6.28298	5.21216e-07	RBM8A;PSMB3;RPL11;RPS3;RPL35;RPL37;RPS2;RPS13;GSPT1		Nonsense Mediated Decay (NMD) Independent of the Exon Junction Complex (EJC)	5.24299	5.71494e-06	RPL4;RPL5;NCBP2;RPS6;RPL36A;RPL23A;RPL10A
-0.120644	1.52441e-05	0.0143744	PUS3	182		Nonsense Mediated Decay (NMD) Enhanced by the Exon Junction Complex (EJC)	6.28007	5.24721e-07	RBM8A;RPL11;RPS3;RPL35;RPL37;RPS2;RPS13;GSPT1		Metabolism	5.06273	8.65499e-06	RPL4;ISCA2;RPL5;HSP90AB1;RPE;RPL36A;RPL10A;CIAO1;GCSH;TRMT112;NFS1;FDXR;PGK1;EP300;SEPHS2;COA5;EEFSEC;NDC1;TPI1;RRM2;TXNRD1;RPS6;RPL23A;PGD;SEPSECS;PKM;LYRM4;PPA1;CARM1;NDUFAB1;UQCRC1;GAPDH;ISCU
-0.11978	0.000340597	0.065715	RAD51B	182		Nonsense-Mediated Decay (NMD)	6.28007	5.24721e-07	RBM8A;RPL11;RPS3;RPL35;RPL37;RPS2;RPS13;GSPT1		S Phase	5.03752	9.17226e-06	FEN1;RFC3;WEE1;CDC23;UBE2C;RAD21;CDC16;CKS1B
-0.117282	6.13711e-06	0.0120701	RNASEH2B	182		mRNA Splicing	6.26131	5.47886e-07	EFTUD2;ZRSR2;SF3B2;RNF113A;RBM8A;SNRPD1;SNRPA1;SNRPB2;SNRPD3;WBP11		Maturation of TCA Enzymes and Regulation of TCA Cycle	5.02805	9.37457e-06	ISCA2;NFS1;LYRM4;ISCU
-0.117257	0.000909516	0.0987404	TOMM20	182		EPH-Ephrin Signaling	5.94428	1.13689e-06	ACTR2;CLTC;RAC1;ARHGEF7;RHOA;PTK2;ACTG1		M Phase	5.00378	9.91339e-06	SGO1;NDC1;ACTR1A;TUBA1B;CDC23;H2BC15;UBE2C;RAD21;TUBB;CDC16;CHMP4B;DYNLL1
-0.112958	0.000139429	0.0464632	GCSH	182		Cell Cycle	5.9178	1.20838e-06	TOP2A;PPP1R12A;NCAPH2;GINS3;NCAPG2;BUB1B;CDCA8;NCAPG;NUP160;RAD51;ESPL1;NUP85;PSMB3;RUVBL2;CENPK;NCAPD3		DNA Double-Strand Break Repair	4.99537	1.01071e-05	RAD51B;FEN1;RFC3;PPP4C;H2BC15;XRCC5;KPNA2;RAD9A
-0.112089	0.000862239	0.0971564	RNASEH2C	182		rRNA Processing	5.87614	1.33002e-06	WDR36;PDCD11;HEATR1;RPL11;RPS3;RPL35;RPL37;RPS2;RPS13;WDR43		mRNA Splicing - Major Pathway	4.93402	1.16408e-05	HSPA8;WDR70;MFAP1;NCBP2;HNRNPA2B1;PPWD1;PPIH;CTNNBL1;SRSF11
-0.110247	0.000125752	0.0464632	CITED2	182		RHO GTPases Activate Formins	5.79498	1.60333e-06	NUP85;CENPK;BUB1B;CDCA8;RAC1;NUP160;RHOA;ACTG1		Autophagy	4.87264	1.34079e-05	EEF1A1;TOMM70;HSPA8;TUBA1B;HSP90AB1;CHMP4B;DYNLL1;TOMM20
-0.109364	0.00103226	0.0988982	KPNA2	182		Translation	5.78845	1.62762e-06	SARS1;RPL11;RPS3;EIF3G;RPL35;SSR1;RPL37;RPS2;YARS1;RPS13;GSPT1		L13a-mediated Translational Silencing of Ceruloplasmin Expression	4.81811	1.52018e-05	RPL4;EIF4A1;RPL5;RPS6;RPL36A;RPL23A;RPL10A
-0.10766	0.000392652	0.0717088	SPCS1	182		Eukaryotic Translation Termination	5.75839	1.74427e-06	RPL11;RPS3;RPL35;RPL37;RPS2;RPS13;GSPT1		GTP Hydrolysis and Joining of the 60S Ribosomal Subunit	4.79378	1.60777e-05	RPL4;EIF4A1;RPL5;RPS6;RPL36A;RPL23A;RPL10A
-0.106263	0.000464416	0.0763346	TTC14	182		Selenocysteine Synthesis	5.75839	1.74427e-06	SARS1;RPL11;RPS3;RPL35;RPL37;RPS2;RPS13		Regulation of Expression of SLITs and ROBOs	4.75515	1.75732e-05	RPL4;RPL5;NCBP2;RPS6;RPL36A;ELOB;RPL23A;RPL10A
-0.106152	0.000310372	0.0650823	RALGAPB	182		Cell Cycle, Mitotic	5.70727	1.96213e-06	TOP2A;PPP1R12A;NCAPH2;GINS3;NCAPG2;BUB1B;CDCA8;NCAPG;NUP160;ESPL1;NUP85;PSMB3;CENPK;NCAPD3		mRNA Splicing	4.75221	1.76925e-05	HSPA8;WDR70;MFAP1;NCBP2;HNRNPA2B1;PPWD1;PPIH;CTNNBL1;SRSF11
-0.103371	0.000101783	0.0455886	ARHGAP45	182		Nonsense Mediated Decay (NMD) Independent of the Exon Junction Complex (EJC)	5.6992	1.99895e-06	RPL11;RPS3;RPL35;RPL37;RPS2;RPS13;GSPT1		SRP-dependent Cotranslational Protein Targeting to Membrane	4.74582	1.7955e-05	RPL4;RPL5;SPCS1;RPS6;RPL36A;RPL23A;RPL10A
0.107761	0.000236427	0.057241	CCDC28A	68		Viral Infection Pathways	5.68709	2.05548e-06	ELL;CLTC;RPL11;NUP160;EGFR;IPO5;MED30;SNRPD1;NUP85;PSMB3;RPS3;RPL35;PIK3C3;MGAT1;RPL37;SNRPD3;RAC1;VHL;RPS2;RPS13		Nonsense Mediated Decay (NMD) Enhanced by the Exon Junction Complex (EJC)	4.72218	1.89594e-05	RPL4;RPL5;NCBP2;RPS6;RPL36A;RPL23A;RPL10A
0.110777	0.000216481	0.0555163	IPO5	182		Formation of a Pool of Free 40S Subunits	5.5292	2.95667e-06	RPL11;RPS3;EIF3G;RPL35;RPL37;RPS2;RPS13		Nonsense-Mediated Decay (NMD)	4.72218	1.89594e-05	RPL4;RPL5;NCBP2;RPS6;RPL36A;RPL23A;RPL10A
0.112197	0.000676984	0.0830743	TUBA3D	164		Signaling by Receptor Tyrosine Kinases	5.51549	3.05149e-06	YAP1;NCKAP1;CLTC;BRK1;PTK2;RHOA;EGFR;CRKL;ACTG1;CTNNB1;PIK3C3;KRAS;RAC1;ARHGEF7		Influenza Infection	4.66097	2.18289e-05	RPL4;NDC1;RPL5;RPS6;RPL36A;RPL23A;RPL10A;KPNA2
0.114912	3.55128e-05	0.0254499	SSR1	182		mRNA Splicing - Major Pathway	5.49515	3.19778e-06	EFTUD2;SF3B2;RNF113A;RBM8A;SNRPD1;SNRPA1;SNRPB2;SNRPD3;WBP11		Mitotic Anaphase	4.65759	2.19992e-05	SGO1;NDC1;TUBA1B;CDC23;UBE2C;RAD21;CDC16;CHMP4B;DYNLL1
0.130901	0.000304473	0.0650823	SPATA31A6	164		EPHB-mediated Forward Signaling	5.34694	4.49846e-06	ACTR2;RAC1;PTK2;RHOA;ACTG1		Mitotic Metaphase and Anaphase	4.64212	2.27971e-05	SGO1;NDC1;TUBA1B;CDC23;UBE2C;RAD21;CDC16;CHMP4B;DYNLL1
0.13231	8.80644e-06	0.013148	CSNK2A3	68		L13a-mediated Translational Silencing of Ceruloplasmin Expression	5.26829	5.39154e-06	RPL11;RPS3;EIF3G;RPL35;RPL37;RPS2;RPS13		Cap-dependent Translation Initiation	4.6298	2.3453e-05	RPL4;EIF4A1;RPL5;RPS6;RPL36A;RPL23A;RPL10A
0.145728	3.85454e-06	0.00986543	DLG5	182		GTP Hydrolysis and Joining of the 60S Ribosomal Subunit	5.24358	5.70715e-06	RPL11;RPS3;EIF3G;RPL35;RPL37;RPS2;RPS13		Eukaryotic Translation Initiation	4.6298	2.3453e-05	RPL4;EIF4A1;RPL5;RPS6;RPL36A;RPL23A;RPL10A
0.150569	0.000991352	0.0987404	NUP160	182		Metabolism of Proteins	5.22842	5.90992e-06	TOP2A;COPB1;RPL11;CDCA8;YARS1;GSPT1;NUP160;NUP85;PSMB3;RPS3;RPL35;SSR1;MGAT1;RPL37;VHL;RPS2;RPS13;NUS1;TCF7L2;RHOA;DHDDS;DDB1;RAB10;SARS1;EIF3G;CTNNB1;PSMG1;ACO2;PFDN6		Complex III Assembly	4.62279	2.38345e-05	NFS1;LYRM4;UQCRC1;ISCU
0.151302	0.000440314	0.0744215	WBP11	182		SRP-dependent Cotranslational Protein Targeting to Membrane	5.19487	6.38459e-06	RPL11;RPS3;RPL35;SSR1;RPL37;RPS2;RPS13		MHC Class II Antigen Presentation	4.58487	2.60091e-05	DCTN5;ACTR1A;TUBA1B;KIF4A;AP2S1;DYNLL1;ACTR10
0.151892	0.000127159	0.0464632	BRK1	182		Selenoamino Acid Metabolism	5.12348	7.5252e-06	SARS1;RPL11;RPS3;RPL35;RPL37;RPS2;RPS13		Processing of Capped Intron-Containing Pre-mRNA	4.55997	2.75441e-05	NDC1;HSPA8;WDR70;MFAP1;NCBP2;HNRNPA2B1;PPWD1;PPIH;CTNNBL1;SRSF11
0.157699	0.000412624	0.0719576	GRHL2	182		Cap-dependent Translation Initiation	5.07697	8.37583e-06	RPL11;RPS3;EIF3G;RPL35;RPL37;RPS2;RPS13		COPI-independent Golgi-to-ER Retrograde Traffic	4.5509	2.81253e-05	DCTN5;ACTR1A;TUBA1B;DYNLL1;ACTR10
0.162182	0.000332176	0.0653985	RPS3	182		Eukaryotic Translation Initiation	5.07697	8.37583e-06	RPL11;RPS3;EIF3G;RPL35;RPL37;RPS2;RPS13		Metabolism of Amino Acids and Derivatives	4.43446	3.67738e-05	RPL4;GCSH;EEFSEC;RPL5;SEPSECS;TXNRD1;RPS6;RPL36A;RPL23A;RPL10A;SEPHS2
0.167512	0.000250429	0.0598225	PIK3C3	182		M Phase	4.92582	1.18625e-05	ESPL1;NUP85;PSMB3;NCAPH2;NCAPG2;CENPK;BUB1B;CDCA8;NCAPG;NCAPD3;NUP160		G2 M Transition	4.39673	4.01112e-05	ACTR1A;TUBA1B;WEE1;HSP90AB1;TUBB;EP300;DYNLL1;LCMT1
0.184047	1.0183e-05	0.0140337	KRTAP5-7	164		Beta-catenin Independent WNT Signaling	4.85637	1.39197e-05	TCF7L2;PSMB3;CLTC;CTNNB1;KRAS;RAC1;RHOA		Golgi-to-ER Retrograde Transport	4.39229	4.05235e-05	DCTN5;COPA;ACTR1A;TUBA1B;KIF4A;DYNLL1;ACTR10
0.195374	0.000135216	0.0464632	YAP1	182		mRNA Splicing - Minor Pathway	4.84112	1.44172e-05	EFTUD2;ZRSR2;SF3B2;SNRPD1;SNRPD3		Mitotic G2-G2 M Phases	4.36341	4.33104e-05	ACTR1A;TUBA1B;WEE1;HSP90AB1;TUBB;EP300;DYNLL1;LCMT1
0.199424	0.000586491	0.0827768	DHDDS	182		SARS-CoV-2 Infection	4.80867	1.55356e-05	SNRPD1;NUP85;RPS3;PIK3C3;MGAT1;SNRPD3;VHL;RPS2;RPS13;NUP160		Post-translational Protein Modification	4.3008	5.00268e-05	TOMM70;NDC1;EIF5A;HSPA8;DCTN5;COPA;UBE2C;RPS6;UBE2A;DYNLL1;TOMM20;CDC73;GCSH;EEF1A1;ACTR1A;TUBA1B;H2BC15;DPH2;RAD21;NDUFAB1;EP300;DPH6;ELOB;ACTR10
0.200323	2.58283e-05	0.0210336	NCKAP1	182		SARS-CoV-2 Modulates Host Translation Machinery	4.76157	1.73152e-05	SNRPD1;RPS3;SNRPD3;RPS2;RPS13		ESR-mediated Signaling	4.2659	5.42131e-05	CDK9;HSP90AB1;H2BC15;CBFB;RAD21;CARM1;EP300;KPNA2
0.230779	0.000565545	0.0827768	KLF5	182		Peptide Chain Elongation	4.72442	1.88615e-05	RPL11;RPS3;RPL35;RPL37;RPS2;RPS13		Developmental Biology	4.1875	6.49384e-05	RPL4;RPL5;EIF4A1;HSPA8;MEF2C;HSP90AB1;CBFB;NCBP2;RPS6;RPL36A;RPL23A;RPL10A;ARID1A;TUBA1B;ZEB2;H2BC15;IRF4;KIF4A;CARM1;AP2S1;EP300;ELOB;KPNA2
0.27972	0.000656052	0.0830743	CRKL	182		Eukaryotic Translation Elongation	4.59604	2.53489e-05	RPL11;RPS3;RPL35;RPL37;RPS2;RPS13		Activation of the TFAP2 (AP-2) Family of Transcription Factors	4.1797	6.61152e-05	CITED2;EP300;YEATS4

## Sheet: Table S10 PRISM Repurposing
Table S10. Compounds that selectively target HSP90AB1 sensitive or resistant lines from PRISM Repurposing primary screen (showing top 25 in each group)
In DepMap data explorer, plotted PRISM repurposing (log2FC) for sensitive lines against resistant lines. For filtering, converted to cell viability and calculated difference between groups
compound	median log2FC of 51 HSP90AB1 sensitive models	median log2FC of 100 HSP90AB1 resistant models	difference	viability sens	viability res	difference
RO-4987655	-0.0188964	-0.605033	-0.586136	0.986987	0.657457	-0.329531
TAK-733	-0.332277	-0.891206	-0.558928	0.794282	0.539163	-0.255118
VANDETANIB	-0.119154	-0.572195	-0.453041	0.920728	0.672593	-0.248135
AV-412	-0.230012	-0.626258	-0.396246	0.852628	0.647854	-0.204773
NONOXYNOL-9	-0.250764	-0.650682	-0.399918	0.840451	0.636979	-0.203472
AVUTOMETINIB	-0.600171	-1.08396	-0.483785	0.659676	0.471734	-0.187942
ETHACRIDINE-LACTATE-MONOHYDRATE	-0.388557	-0.787738	-0.399181	0.763893	0.579252	-0.184641
TYRPHOSTIN-A9	-0.287029	-0.620112	-0.333083	0.819588	0.65062	-0.168968
CH5132799	-0.235946	-0.544186	-0.30824	0.849128	0.685778	-0.16335
MIDODRINE	-0.247585	-0.545402	-0.297818	0.842305	0.6852	-0.157105
PF-3845	-0.342712	-0.639609	-0.296897	0.788558	0.641887	-0.146671
THELIATINIB	-0.256655	-0.519482	-0.262827	0.837026	0.697622	-0.139404
POZIOTINIB	-0.360633	-0.63709	-0.276457	0.778823	0.643009	-0.135814
REPSOX	-0.55457	-0.875011	-0.320441	0.68086	0.54525	-0.13561
SIS3	-0.279245	-0.537714	-0.258469	0.824022	0.688861	-0.135161
GDC-0623	-1.07052	-1.55145	-0.480934	0.476149	0.341167	-0.134982
PENFLURIDOL	-0.76642	-1.14	-0.37358	0.587874	0.45376	-0.134115
WAY-600	-0.506472	-0.796221	-0.289748	0.703942	0.575856	-0.128086
SCRIPTAID	-0.358528	-0.613438	-0.25491	0.77996	0.653637	-0.126323
PIROMIDIC-ACID	-0.343301	-0.593287	-0.249986	0.788236	0.662831	-0.125405
PLX51107	-0.603443	-0.898861	-0.295418	0.658181	0.53631	-0.121871
UPAMOSTAT	-0.691835	-1.00354	-0.311701	0.619066	0.498776	-0.12029
BETAMETHASONE-DIPROPIONATE	-0.352557	-0.588579	-0.236022	0.783195	0.664998	-0.118197
AS-703026	-0.552352	-0.826466	-0.274114	0.681907	0.563909	-0.117999
CHROMANOL-(+/-)	-0.375111	-0.601793	-0.226682	0.771046	0.658935	-0.112112
BNC105	-1.84164	-1.12813	0.713513	0.279003	0.457508	0.178504
PRALATREXATE	-1.58684	-0.966266	0.620575	0.332899	0.511829	0.17893
METHOTREXATE	-1.22682	-0.718661	0.508154	0.42726	0.607661	0.180402
GW-843682X	-2.18451	-1.30965	0.874859	0.219987	0.403418	0.183431
CMPD-1	-1.43046	-0.849147	0.581312	0.371013	0.555113	0.1841
D-64131	-1.57307	-0.925202	0.647871	0.336092	0.526607	0.190515
PF-03814735	-1.07693	-0.585458	0.491473	0.474036	0.666438	0.192402
PITAVASTATIN	-2.0872	-1.22378	0.863418	0.235338	0.42816	0.192822
VINFLUNINE	-1.46663	-0.847974	0.618654	0.361827	0.555564	0.193737
AB-680	-1.02123	-0.537497	0.483735	0.492695	0.688965	0.19627
KF-38789	-2.33102	-1.3104	1.02063	0.198743	0.40321	0.204467
VINDESINE	-1.14434	-0.601613	0.542724	0.452398	0.659017	0.206619
THREO-2-METHYLISOCITRATE-(DL)	-1.57622	-0.878424	0.6978	0.335358	0.543961	0.208603
TRIFLURIDINE	-1.33318	-0.717865	0.615311	0.396893	0.607996	0.211103
TH-302	-1.96979	-1.09985	0.869943	0.25529	0.466565	0.211275
ABT-751	-1.69431	-0.93357	0.760744	0.309001	0.523561	0.21456
THIOSTREPTON	-1.38616	-0.725476	0.66068	0.382583	0.604797	0.222214
VERUBULIN	-1.35893	-0.686366	0.672565	0.389871	0.621417	0.231546
BRIVARACETAM	-1.13353	-0.517592	0.61594	0.455798	0.698537	0.242738
MECHLORETHAMINE	-1.9524	-0.943108	1.00929	0.258387	0.520111	0.261725
PF-00562271	-1.36871	-0.609932	0.75878	0.387237	0.655228	0.267991
SIMVASTATIN	-1.52333	-0.658071	0.865257	0.347882	0.633725	0.285843
RESIBUFOGENIN	-1.32159	-0.530549	0.791038	0.400094	0.692291	0.292197
ETOPOSIDE	-1.62681	-0.615318	1.01149	0.323804	0.652786	0.328982
G-1	-1.95809	-0.610848	1.34725	0.257368	0.654812	0.397443

[truncated: 7 more sheets: Table S11 Drug SensitivityIC50, Table S12 Drug EnrichR, Table S13 HSP90B Drug Screen, Table S14 NB25 Analyses, Table S15 HSP90 v NB25 DEGs, Table S16 NB25 co-dependencies, Table S17 NB25 PRISM drug sens]
